# Supplementary material for: Versatile synthesis and enlargement of functionalized distorted heptagon-containing nanographenes
Source: Chem Sci. 2016 Aug 31;8(2):1068–74. doi: 10.1039/c6sc02895k (PMC5357993; doi:10.1039/c6sc02895k)
Supplement: SC-008-C6SC02895K-s002 [file SC-008-C6SC02895K-s002.cif]

# Electronic Supplementary Material (ESI) for Chemical Science.
# This journal is © The Royal Society of Chemistry 2016

####################################################################### 
# 
# This file contains crystal structure data downloaded from the 
# Cambridge Structural Database (CSD) hosted by the Cambridge 
# Crystallographic Data Centre (CCDC).
# 
# Full information about CCDC data access policies and citation 
# guidelines are available at http://www.ccdc.cam.ac.uk/access/V1 
# 
# Audit and citation data items may have been added by the CCDC. 
# Please retain this information to preserve the provenance of 
# this file and to allow appropriate attribution of the data. 
# 
#######################################################################

data_2
_database_code_depnum_ccdc_archive 'CCDC 1485682'
_audit_update_record             
;
2016-06-15 deposited with the CCDC.
2016-08-31 downloaded from the CCDC.
;
_audit_creation_date             2016-06-15
_audit_creation_method           
;
Olex2 1.2
(compiled 2016.02.19 svn.r3266 for OlexSys, GUI svn.r5155)
;
_chemical_name_common            ?
_chemical_name_systematic        ?
_chemical_formula_moiety         'C88 H70 O'
_chemical_formula_sum            'C88 H70 O'
_chemical_formula_weight         1143.44
_chemical_melting_point          ?
loop_
_atom_type_symbol
_atom_type_description
_atom_type_scat_dispersion_real
_atom_type_scat_dispersion_imag
_atom_type_scat_source
C C 0.0181 0.0091 'International Tables Vol C Tables 4.2.6.8 and 6.1.1.4'
H H 0.0000 0.0000 'International Tables Vol C Tables 4.2.6.8 and 6.1.1.4'
O O 0.0492 0.0322 'International Tables Vol C Tables 4.2.6.8 and 6.1.1.4'

_shelx_space_group_comment       
;
The symmetry employed for this shelxl refinement is uniquely defined
by the following loop, which should always be used as a source of
symmetry information in preference to the above space-group names.
They are only intended as comments.
;
_space_group_crystal_system      monoclinic
_space_group_IT_number           14
_space_group_name_H-M_alt        P2(1)/c
_space_group_name_Hall           '-P 2ybc'
loop_
_space_group_symop_operation_xyz
'x, y, z'
'-x, y+1/2, -z+1/2'
'-x, -y, -z'
'x, -y-1/2, z-1/2'

_cell_length_a                   15.5050(5)
_cell_length_b                   34.4906(10)
_cell_length_c                   17.2521(5)
_cell_angle_alpha                90
_cell_angle_beta                 112.9897(17)
_cell_angle_gamma                90
_cell_volume                     8493.2(5)
_cell_formula_units_Z            4
_cell_measurement_reflns_used    9878
_cell_measurement_temperature    100(2)
_cell_measurement_theta_max      50.399
_cell_measurement_theta_min      2.562
_shelx_estimated_absorpt_T_max   0.970
_shelx_estimated_absorpt_T_min   0.962
_exptl_absorpt_coefficient_mu    0.389
_exptl_absorpt_correction_T_max  0.7500
_exptl_absorpt_correction_T_min  0.6243
_exptl_absorpt_correction_type   multi-scan
_exptl_absorpt_process_details   
;
SADABS-2014/5 (Bruker,2014/5) was used for absorption correction.
wR2(int) was 0.0993 before and 0.0646 after correction.
The Ratio of minimum to maximum transmission is 0.8324.
The \l/2 correction factor is Not present.
;
_exptl_absorpt_special_details   ?
_exptl_crystal_colour            orange
_exptl_crystal_density_diffrn    0.894
_exptl_crystal_density_meas      ?
_exptl_crystal_density_method    ?
_exptl_crystal_description       prism
_exptl_crystal_F_000             2424
_exptl_crystal_size_max          0.1
_exptl_crystal_size_mid          0.08
_exptl_crystal_size_min          0.08
_exptl_transmission_factor_max   ?
_exptl_transmission_factor_min   ?
_diffrn_reflns_av_R_equivalents  0.0707
_diffrn_reflns_av_unetI/netI     0.1057
_diffrn_reflns_Laue_measured_fraction_full 0.909
_diffrn_reflns_Laue_measured_fraction_max 0.909
_diffrn_reflns_limit_h_max       15
_diffrn_reflns_limit_h_min       -15
_diffrn_reflns_limit_k_max       34
_diffrn_reflns_limit_k_min       -30
_diffrn_reflns_limit_l_max       17
_diffrn_reflns_limit_l_min       -17
_diffrn_reflns_number            26449
_diffrn_reflns_point_group_measured_fraction_full 0.909
_diffrn_reflns_point_group_measured_fraction_max 0.909
_diffrn_reflns_theta_full        39.966
_diffrn_reflns_theta_max         39.966
_diffrn_reflns_theta_min         2.562
_diffrn_ambient_temperature      100.0
_diffrn_detector_area_resol_mean ?
_diffrn_measured_fraction_theta_full 0.909
_diffrn_measured_fraction_theta_max 0.909
_diffrn_measurement_device_type  'Bruker D8 Venture'
_diffrn_measurement_method       '\f and \w scans'
_diffrn_radiation_monochromator  multilayer
_diffrn_radiation_type           CuK\a
_diffrn_radiation_wavelength     1.54178
_diffrn_source                   'high brilliance microfocus sealed tube'
_reflns_Friedel_coverage         0.000
_reflns_Friedel_fraction_full    .
_reflns_Friedel_fraction_max     .
_reflns_number_gt                2939
_reflns_number_total             4676
_reflns_special_details          
;
 Reflections were merged by SHELXL according to the crystal
 class for the calculation of statistics and refinement.
 
 _reflns_Friedel_fraction is defined as the number of unique
 Friedel pairs measured divided by the number that would be
 possible theoretically, ignoring centric projections and
 systematic absences.
;
_reflns_threshold_expression     'I > 2\s(I)'
_computing_cell_refinement       'Bruker Apex3, 2016'
_computing_data_collection       'Bruker Apex3, 2016'
_computing_data_reduction        'SAINT v8.34A (Bruker, 2013)'
_computing_molecular_graphics    'Olex2 (Dolomanov et al., 2009)'
_computing_publication_material  'Olex2 (Dolomanov et al., 2009)'
_computing_structure_refinement  'XL (Sheldrick, 2008)'
_computing_structure_solution    'XS (Sheldrick, 2008)'
_refine_diff_density_max         0.348
_refine_diff_density_min         -0.244
_refine_diff_density_rms         0.042
_refine_ls_extinction_coef       .
_refine_ls_extinction_method     none
_refine_ls_goodness_of_fit_ref   1.090
_refine_ls_hydrogen_treatment    constr
_refine_ls_matrix_type           full
_refine_ls_number_parameters     816
_refine_ls_number_reflns         4676
_refine_ls_number_restraints     864
_refine_ls_R_factor_all          0.1182
_refine_ls_R_factor_gt           0.0843
_refine_ls_restrained_S_all      1.050
_refine_ls_shift/su_max          0.001
_refine_ls_shift/su_mean         0.000
_refine_ls_structure_factor_coef Fsqd
_refine_ls_weighting_details     
'w=1/[\s^2^(Fo^2^)+(0.0970P)^2^+16.4197P] where P=(Fo^2^+2Fc^2^)/3'
_refine_ls_weighting_scheme      calc
_refine_ls_wR_factor_gt          0.2088
_refine_ls_wR_factor_ref         0.2232
_refine_special_details          ?
_olex2_refinement_description    
;
1. Fixed Uiso
 At 1.2 times of:
  All C(H) groups
 At 1.5 times of:
  All C(H,H,H) groups
2. Rigid body (RIGU) restrains
 All non-hydrogen atoms
 with sigma for 1-2 distances of 0.004 and sigma for 1-3 distances of 0.004
3.a Aromatic/amide H refined with riding coordinates:
 C8(H8), C10(H10), C18(H18), C20(H20), C21(H21), C26(H26), C31(H31), C32(H32),
 C34(H34), C35(H35), C44(H44), C45(H45), C46(H46), C47(H47), C56(H56), C57(H57),
  C58(H58), C59(H59), C62(H62), C66(H66), C67(H67), C69(H69), C70(H70),
 C79(H79), C80(H80), C82(H82), C87(H87), C88(H88)
3.b Idealised Me refined as rotating group:
 C2(H2A,H2B,H2C), C3(H3A,H3B,H3C), C23(H23A,H23B,H23C), C24(H24A,H24B,H24C),
 C25(H25A,H25B,H25C), C37(H37A,H37B,H37C), C38(H38A,H38B,H38C), C39(H39A,H39B,
 H39C), C72(H72A,H72B,H72C), C73(H73A,H73B,H73C), C74(H74A,H74B,H74C), C84(H84A,
 H84B,H84C), C85(H85A,H85B,H85C), C86(H86A,H86B,H86C)
;
_atom_sites_solution_hydrogens   geom
_atom_sites_solution_primary     ?
_atom_sites_solution_secondary   ?
loop_
_atom_site_label
_atom_site_type_symbol
_atom_site_fract_x
_atom_site_fract_y
_atom_site_fract_z
_atom_site_U_iso_or_equiv
_atom_site_adp_type
_atom_site_occupancy
_atom_site_site_symmetry_order
_atom_site_calc_flag
_atom_site_refinement_flags_posn
_atom_site_refinement_flags_adp
_atom_site_refinement_flags_occupancy
_atom_site_disorder_assembly
_atom_site_disorder_group
C1 C 0.3364(7) 0.4971(3) 0.2658(6) 0.055(2) Uani 1 1 d . U . . .
C2 C 0.2393(6) 0.5129(3) 0.2500(5) 0.075(3) Uani 1 1 d . U . . .
H2A H 0.2346 0.5397 0.2298 0.113 Uiso 1 1 calc GR . . . .
H2B H 0.2290 0.5123 0.3026 0.113 Uiso 1 1 calc GR . . . .
H2C H 0.1918 0.4969 0.2076 0.113 Uiso 1 1 calc GR . . . .
C3 C 0.3461(7) 0.4553(3) 0.2976(5) 0.077(3) Uani 1 1 d . U . . .
H3A H 0.3034 0.4386 0.2532 0.116 Uiso 1 1 calc GR . . . .
H3B H 0.3303 0.4540 0.3472 0.116 Uiso 1 1 calc GR . . . .
H3C H 0.4107 0.4466 0.3126 0.116 Uiso 1 1 calc GR . . . .
C4 C 0.3558(6) 0.4997(3) 0.1858(5) 0.039(2) Uani 1 1 d . U . . .
C5 C 0.4294(6) 0.5246(3) 0.1977(5) 0.042(2) Uani 1 1 d . U . . .
C6 C 0.4719(6) 0.5348(3) 0.2859(5) 0.043(2) Uani 1 1 d . U . . .
C7 C 0.4147(6) 0.5213(3) 0.3246(5) 0.053(3) Uani 1 1 d . U . . .
C007 C 0.6092(6) 0.5763(3) 0.2970(5) 0.042(2) Uani 1 1 d . U . . .
C8 C 0.4251(7) 0.5314(3) 0.4096(6) 0.067(3) Uani 1 1 d . U . . .
H8 H 0.4746 0.5483 0.4417 0.080 Uiso 1 1 calc R . . . .
O9 O 0.3728(5) 0.51893(19) 0.4415(4) 0.069(2) Uani 1 1 d . U . . .
C10 C 0.3108(6) 0.4807(3) 0.1111(5) 0.046(3) Uani 1 1 d . U . . .
H10 H 0.2622 0.4627 0.1052 0.055 Uiso 1 1 calc R . . . .
C11 C 0.3364(6) 0.4878(3) 0.0449(5) 0.042(2) Uani 1 1 d . U . . .
C12 C 0.4012(6) 0.5185(3) 0.0496(5) 0.034(2) Uani 1 1 d . U . . .
C13 C 0.4506(6) 0.5373(3) 0.1285(5) 0.043(2) Uani 1 1 d . U . . .
C14 C 0.2924(6) 0.4672(3) -0.0364(5) 0.042(2) Uani 1 1 d . U . . .
C15 C 0.3085(6) 0.4792(3) -0.1061(5) 0.039(2) Uani 1 1 d . U . . .
C16 C 0.3643(6) 0.5129(3) -0.1018(6) 0.042(2) Uani 1 1 d . U . . .
C17 C 0.4124(6) 0.5316(3) -0.0241(5) 0.044(2) Uani 1 1 d . U . . .
C18 C 0.2319(6) 0.4356(3) -0.0425(6) 0.051(3) Uani 1 1 d . U . . .
H18 H 0.2224 0.4273 0.0061 0.062 Uiso 1 1 calc R . . . .
C19 C 0.1864(6) 0.4165(3) -0.1179(6) 0.048(2) Uani 1 1 d . U . . .
C20 C 0.2033(6) 0.4272(3) -0.1881(5) 0.047(3) Uani 1 1 d . U . . .
H20 H 0.1736 0.4138 -0.2399 0.056 Uiso 1 1 calc R . . . .
C21 C 0.2637(6) 0.4575(3) -0.1820(5) 0.041(2) Uani 1 1 d . U . . .
H21 H 0.2760 0.4643 -0.2301 0.049 Uiso 1 1 calc R . . . .
C22 C 0.1142(7) 0.3844(3) -0.1298(6) 0.066(3) Uani 1 1 d . U . . .
C23 C 0.1033(7) 0.3727(3) -0.0485(5) 0.077(3) Uani 1 1 d . U . . .
H23A H 0.1616 0.3608 -0.0097 0.116 Uiso 1 1 calc GR . . . .
H23B H 0.0518 0.3541 -0.0615 0.116 Uiso 1 1 calc GR . . . .
H23C H 0.0894 0.3958 -0.0222 0.116 Uiso 1 1 calc GR . . . .
C24 C 0.0182(6) 0.3979(3) -0.1915(6) 0.076(3) Uani 1 1 d . U . . .
H24A H 0.0096 0.4253 -0.1813 0.114 Uiso 1 1 calc GR . . . .
H24B H -0.0308 0.3824 -0.1835 0.114 Uiso 1 1 calc GR . . . .
H24C H 0.0141 0.3946 -0.2493 0.114 Uiso 1 1 calc GR . . . .
C25 C 0.1404(7) 0.3478(3) -0.1661(6) 0.080(3) Uani 1 1 d . U . . .
H25A H 0.1383 0.3534 -0.2226 0.121 Uiso 1 1 calc GR . . . .
H25B H 0.0960 0.3270 -0.1696 0.121 Uiso 1 1 calc GR . . . .
H25C H 0.2039 0.3396 -0.1295 0.121 Uiso 1 1 calc GR . . . .
C26 C 0.3657(6) 0.5295(3) -0.1744(6) 0.057(3) Uani 1 1 d . U . . .
H26 H 0.3337 0.5166 -0.2265 0.068 Uiso 1 1 calc R . . . .
C27 C 0.4109(6) 0.5634(3) -0.1748(6) 0.051(3) Uani 1 1 d . U . . .
C28 C 0.4668(6) 0.5813(3) -0.0973(5) 0.045(2) Uani 1 1 d . U . . .
C29 C 0.4646(6) 0.5654(3) -0.0207(5) 0.043(2) Uani 1 1 d . U . . .
C30 C 0.3862(6) 0.5826(3) -0.2593(5) 0.048(3) Uani 1 1 d . U . . .
C31 C 0.3930(6) 0.5638(3) -0.3277(5) 0.055(3) Uani 1 1 d . U . . .
H31 H 0.4221 0.5390 -0.3194 0.066 Uiso 1 1 calc R . . . .
C32 C 0.3588(7) 0.5798(3) -0.4084(6) 0.063(3) Uani 1 1 d . U . . .
H32 H 0.3648 0.5662 -0.4539 0.076 Uiso 1 1 calc R . . . .
C33 C 0.3165(7) 0.6152(3) -0.4210(6) 0.073(3) Uani 1 1 d . U . . .
C34 C 0.3096(7) 0.6356(3) -0.3531(6) 0.074(3) Uani 1 1 d . U . . .
H34 H 0.2813 0.6606 -0.3622 0.089 Uiso 1 1 calc R . . . .
C35 C 0.3434(7) 0.6197(3) -0.2733(6) 0.065(3) Uani 1 1 d . U . . .
H35 H 0.3381 0.6336 -0.2278 0.077 Uiso 1 1 calc R . . . .
C36 C 0.2752(11) 0.6319(4) -0.5098(7) 0.117(4) Uani 1 1 d . U . . .
C37 C 0.2109(13) 0.6053(5) -0.5707(8) 0.209(7) Uani 1 1 d . U . . .
H37A H 0.2350 0.5989 -0.6139 0.313 Uiso 1 1 calc GR . . . .
H37B H 0.1493 0.6175 -0.5973 0.313 Uiso 1 1 calc GR . . . .
H37C H 0.2052 0.5815 -0.5419 0.313 Uiso 1 1 calc GR . . . .
C38 C 0.3533(13) 0.6397(5) -0.5414(9) 0.214(7) Uani 1 1 d . U . . .
H38A H 0.4105 0.6475 -0.4939 0.320 Uiso 1 1 calc GR . . . .
H38B H 0.3339 0.6606 -0.5833 0.320 Uiso 1 1 calc GR . . . .
H38C H 0.3655 0.6161 -0.5671 0.320 Uiso 1 1 calc GR . . . .
C39 C 0.2306(14) 0.6697(5) -0.5166(8) 0.210(7) Uani 1 1 d . U . . .
H39A H 0.1709 0.6667 -0.5102 0.315 Uiso 1 1 calc GR . . . .
H39B H 0.2192 0.6810 -0.5719 0.315 Uiso 1 1 calc GR . . . .
H39C H 0.2718 0.6869 -0.4724 0.315 Uiso 1 1 calc GR . . . .
C40 C 0.5288(6) 0.6134(3) -0.0933(6) 0.048(2) Uani 1 1 d . U . . .
C41 C 0.5599(6) 0.6371(3) -0.0230(6) 0.053(3) Uani 1 1 d . U . . .
C42 C 0.5409(6) 0.6245(3) 0.0516(6) 0.052(3) Uani 1 1 d . U . . .
C43 C 0.5071(6) 0.5877(3) 0.0562(5) 0.044(2) Uani 1 1 d . U . . .
C44 C 0.5660(6) 0.6193(3) -0.1552(5) 0.053(3) Uani 1 1 d . U . . .
H44 H 0.5496 0.6018 -0.2012 0.064 Uiso 1 1 calc R . . . .
C45 C 0.6249(7) 0.6495(3) -0.1513(6) 0.062(3) Uani 1 1 d . U . . .
H45 H 0.6462 0.6536 -0.1953 0.074 Uiso 1 1 calc R . . . .
C46 C 0.6529(7) 0.6739(3) -0.0827(6) 0.065(3) Uani 1 1 d . U . . .
H46 H 0.6936 0.6951 -0.0789 0.078 Uiso 1 1 calc R . . . .
C47 C 0.6208(7) 0.6672(3) -0.0192(6) 0.066(3) Uani 1 1 d . U . . .
H47 H 0.6413 0.6838 0.0286 0.079 Uiso 1 1 calc R . . . .
C48 C 0.5660(6) 0.6488(3) 0.1227(6) 0.051(3) Uani 1 1 d . U . . .
C49 C 0.5960(6) 0.6305(3) 0.2019(5) 0.042(2) Uani 1 1 d . U . . .
C50 C 0.5686(6) 0.5922(3) 0.2100(5) 0.042(2) Uani 1 1 d . U . . .
C51 C 0.5076(6) 0.5723(3) 0.1335(5) 0.041(2) Uani 1 1 d . U . . .
C52 C 0.5602(7) 0.6905(3) 0.1231(6) 0.050(2) Uani 1 1 d . U . . .
C53 C 0.6197(7) 0.7118(3) 0.1928(6) 0.056(3) Uani 1 1 d . U . . .
C55 C 0.6712(6) 0.6503(3) 0.2693(5) 0.040(2) Uani 1 1 d . U . . .
C56 C 0.4919(7) 0.7113(3) 0.0576(6) 0.056(3) Uani 1 1 d . U . . .
H56 H 0.4548 0.6983 0.0070 0.067 Uiso 1 1 calc R . . . .
C57 C 0.4780(8) 0.7500(3) 0.0656(6) 0.073(3) Uani 1 1 d . U . . .
H57 H 0.4287 0.7629 0.0217 0.087 Uiso 1 1 calc R . . . .
C58 C 0.5318(8) 0.7702(3) 0.1335(6) 0.076(3) Uani 1 1 d . U . . .
H58 H 0.5212 0.7972 0.1371 0.091 Uiso 1 1 calc R . . . .
C59 C 0.6021(7) 0.7519(3) 0.1977(6) 0.070(3) Uani 1 1 d . U . . .
H59 H 0.6396 0.7662 0.2462 0.084 Uiso 1 1 calc R . . . .
C60 C 0.6902(6) 0.6893(3) 0.2608(5) 0.045(2) Uani 1 1 d . U . . .
C61 C 0.7782(7) 0.7046(3) 0.3168(6) 0.051(2) Uani 1 1 d . U . . .
C62 C 0.8372(6) 0.6814(3) 0.3814(5) 0.050(3) Uani 1 1 d . U . . .
H62 H 0.8951 0.6919 0.4189 0.060 Uiso 1 1 calc R . . . .
C63 C 0.8150(7) 0.6432(3) 0.3938(5) 0.048(3) Uani 1 1 d . U . . .
C64 C 0.7302(6) 0.6293(3) 0.3384(5) 0.040(2) Uani 1 1 d . U . . .
C65 C 0.8098(7) 0.7433(3) 0.3050(6) 0.061(3) Uani 1 1 d . U . . .
C66 C 0.8138(7) 0.7540(3) 0.2297(6) 0.076(3) Uani 1 1 d . U . . .
H66 H 0.7970 0.7357 0.1850 0.091 Uiso 1 1 calc R . . . .
C67 C 0.8421(8) 0.7912(3) 0.2178(7) 0.087(4) Uani 1 1 d . U . . .
H67 H 0.8452 0.7977 0.1654 0.104 Uiso 1 1 calc R . . . .
C68 C 0.8656(8) 0.8186(4) 0.2805(8) 0.084(3) Uani 1 1 d . U . . .
C69 C 0.8635(7) 0.8082(3) 0.3554(7) 0.079(3) Uani 1 1 d . U . . .
H69 H 0.8809 0.8264 0.4003 0.094 Uiso 1 1 calc R . . . .
C70 C 0.8364(6) 0.7716(3) 0.3663(6) 0.061(3) Uani 1 1 d . U . . .
H70 H 0.8359 0.7652 0.4197 0.074 Uiso 1 1 calc R . . . .
C71 C 0.8938(13) 0.8592(4) 0.2592(11) 0.145(5) Uani 1 1 d . U . . .
C72 C 0.8156(14) 0.8750(4) 0.1724(10) 0.196(7) Uani 1 1 d . U . . .
H72A H 0.8020 0.8550 0.1289 0.293 Uiso 1 1 calc GR . . . .
H72B H 0.8389 0.8983 0.1546 0.293 Uiso 1 1 calc GR . . . .
H72C H 0.7582 0.8812 0.1809 0.293 Uiso 1 1 calc GR . . . .
C73 C 0.9812(13) 0.8563(4) 0.2416(12) 0.210(7) Uani 1 1 d . U . . .
H73A H 1.0363 0.8583 0.2945 0.314 Uiso 1 1 calc GR . . . .
H73B H 0.9821 0.8774 0.2038 0.314 Uiso 1 1 calc GR . . . .
H73C H 0.9821 0.8313 0.2148 0.314 Uiso 1 1 calc GR . . . .
C74 C 0.8966(12) 0.8872(4) 0.3262(9) 0.172(6) Uani 1 1 d . U . . .
H74A H 0.8472 0.8808 0.3461 0.258 Uiso 1 1 calc GR . . . .
H74B H 0.8867 0.9136 0.3031 0.258 Uiso 1 1 calc GR . . . .
H74C H 0.9578 0.8857 0.3733 0.258 Uiso 1 1 calc GR . . . .
C75 C 0.8786(7) 0.6187(3) 0.4607(5) 0.045(2) Uani 1 1 d . U . . .
C76 C 0.8457(7) 0.5823(3) 0.4755(5) 0.050(3) Uani 1 1 d . U . . .
C77 C 0.7509(7) 0.5712(3) 0.4274(5) 0.046(2) Uani 1 1 d . U . . .
C78 C 0.6988(6) 0.5919(3) 0.3520(5) 0.039(2) Uani 1 1 d . U . . .
C79 C 0.9738(7) 0.6285(3) 0.5084(6) 0.072(3) Uani 1 1 d . U . . .
H79 H 0.9975 0.6526 0.4987 0.086 Uiso 1 1 calc R . . . .
C80 C 1.0326(7) 0.6036(3) 0.5686(6) 0.064(3) Uani 1 1 d . U . . .
H80 H 1.0958 0.6110 0.5999 0.077 Uiso 1 1 calc R . . . .
C81 C 1.0011(7) 0.5681(3) 0.5841(6) 0.064(3) Uani 1 1 d . U . . .
C82 C 0.9096(7) 0.5581(3) 0.5387(5) 0.053(3) Uani 1 1 d . U . . .
H82 H 0.8878 0.5338 0.5500 0.064 Uiso 1 1 calc R . . . .
C83 C 1.0700(8) 0.5398(3) 0.6441(6) 0.080(3) Uani 1 1 d . U . . .
C84 C 1.1207(7) 0.5582(3) 0.7323(6) 0.092(4) Uani 1 1 d . U . . .
H84A H 1.1597 0.5799 0.7282 0.137 Uiso 1 1 calc GR . . . .
H84B H 1.1604 0.5387 0.7713 0.137 Uiso 1 1 calc GR . . . .
H84C H 1.0742 0.5678 0.7531 0.137 Uiso 1 1 calc GR . . . .
C85 C 1.0232(8) 0.5025(4) 0.6535(8) 0.130(5) Uani 1 1 d . U . . .
H85A H 0.9659 0.5086 0.6622 0.194 Uiso 1 1 calc GR . . . .
H85B H 1.0661 0.4879 0.7019 0.194 Uiso 1 1 calc GR . . . .
H85C H 1.0073 0.4869 0.6023 0.194 Uiso 1 1 calc GR . . . .
C86 C 1.1438(7) 0.5283(3) 0.6097(6) 0.094(4) Uani 1 1 d . U . . .
H86A H 1.1125 0.5199 0.5510 0.142 Uiso 1 1 calc GR . . . .
H86B H 1.1821 0.5070 0.6434 0.142 Uiso 1 1 calc GR . . . .
H86C H 1.1840 0.5506 0.6125 0.142 Uiso 1 1 calc GR . . . .
C87 C 0.7099(6) 0.5395(3) 0.4522(5) 0.047(3) Uani 1 1 d . U . . .
H87 H 0.7459 0.5251 0.5011 0.056 Uiso 1 1 calc R . . . .
C88 C 0.6188(6) 0.5294(3) 0.4066(5) 0.046(2) Uani 1 1 d . U . . .
H88 H 0.5896 0.5102 0.4275 0.055 Uiso 1 1 calc R . . . .
C89 C 0.5674(6) 0.5476(3) 0.3278(5) 0.046(2) Uani 1 1 d . U . . .

loop_
_atom_site_aniso_label
_atom_site_aniso_U_11
_atom_site_aniso_U_22
_atom_site_aniso_U_33
_atom_site_aniso_U_23
_atom_site_aniso_U_13
_atom_site_aniso_U_12
C1 0.059(5) 0.075(6) 0.040(5) 0.001(4) 0.027(4) -0.011(5)
C2 0.068(6) 0.105(9) 0.059(7) -0.003(6) 0.030(5) -0.009(5)
C3 0.109(8) 0.078(7) 0.052(6) 0.006(5) 0.039(6) -0.023(6)
C4 0.051(5) 0.032(6) 0.033(4) 0.013(4) 0.017(4) 0.007(4)
C5 0.048(5) 0.043(6) 0.033(4) 0.002(4) 0.016(4) 0.000(4)
C6 0.056(5) 0.041(6) 0.033(4) 0.003(4) 0.018(4) 0.004(4)
C7 0.058(5) 0.070(7) 0.031(4) 0.009(4) 0.018(4) -0.001(5)
C007 0.053(5) 0.039(5) 0.037(4) -0.001(4) 0.020(4) 0.004(4)
C8 0.087(8) 0.079(9) 0.044(5) 0.005(5) 0.034(5) -0.004(6)
O9 0.100(6) 0.071(6) 0.048(4) -0.011(4) 0.041(4) -0.018(4)
C10 0.051(6) 0.049(6) 0.043(5) -0.003(4) 0.025(4) -0.006(5)
C11 0.052(6) 0.045(6) 0.035(4) -0.004(4) 0.023(4) -0.002(4)
C12 0.038(5) 0.032(5) 0.033(4) 0.008(4) 0.015(4) 0.015(4)
C13 0.049(5) 0.044(5) 0.035(4) 0.006(4) 0.017(4) 0.005(4)
C14 0.044(5) 0.048(6) 0.035(4) -0.004(4) 0.018(4) 0.003(4)
C15 0.045(5) 0.039(5) 0.036(4) 0.003(4) 0.019(4) 0.017(4)
C16 0.042(5) 0.045(5) 0.041(4) -0.001(4) 0.018(4) 0.015(4)
C17 0.045(6) 0.052(6) 0.036(4) 0.003(4) 0.017(4) 0.007(4)
C18 0.054(6) 0.051(6) 0.046(5) 0.004(4) 0.017(4) 0.004(4)
C19 0.051(6) 0.053(6) 0.039(5) 0.003(4) 0.015(4) 0.005(4)
C20 0.053(6) 0.043(6) 0.042(5) 0.007(4) 0.016(4) 0.007(5)
C21 0.054(6) 0.034(6) 0.032(5) 0.012(4) 0.014(4) 0.013(4)
C22 0.066(6) 0.073(6) 0.054(6) 0.000(5) 0.019(5) -0.012(5)
C23 0.104(8) 0.065(8) 0.062(6) -0.002(5) 0.031(6) -0.017(6)
C24 0.071(6) 0.064(7) 0.078(7) -0.009(6) 0.012(5) -0.020(5)
C25 0.104(8) 0.071(7) 0.060(7) 0.002(5) 0.024(6) -0.009(6)
C26 0.067(7) 0.063(6) 0.034(5) 0.000(4) 0.013(5) 0.005(5)
C27 0.059(6) 0.056(6) 0.035(4) 0.004(4) 0.016(4) 0.009(5)
C28 0.056(6) 0.046(5) 0.035(4) 0.006(4) 0.020(4) 0.012(4)
C29 0.048(6) 0.052(5) 0.029(4) 0.001(4) 0.016(4) 0.001(4)
C30 0.056(6) 0.051(6) 0.034(4) -0.003(4) 0.014(4) 0.006(5)
C31 0.090(7) 0.037(6) 0.039(5) 0.002(4) 0.028(5) 0.003(5)
C32 0.100(8) 0.062(7) 0.029(5) 0.002(5) 0.025(5) 0.007(6)
C33 0.104(8) 0.067(7) 0.048(5) 0.012(5) 0.031(5) 0.012(6)
C34 0.102(8) 0.074(7) 0.044(5) 0.012(5) 0.025(5) 0.028(6)
C35 0.091(8) 0.058(6) 0.044(5) 0.001(5) 0.026(5) 0.022(5)
C36 0.185(11) 0.116(10) 0.045(6) 0.039(6) 0.041(6) 0.069(8)
C37 0.305(16) 0.185(13) 0.063(8) 0.046(8) -0.008(9) 0.018(11)
C38 0.262(14) 0.276(19) 0.120(11) 0.089(12) 0.093(10) 0.062(12)
C39 0.357(19) 0.180(12) 0.102(10) 0.091(9) 0.100(11) 0.138(12)
C40 0.051(6) 0.054(6) 0.038(5) 0.012(4) 0.015(4) 0.010(4)
C41 0.059(6) 0.059(6) 0.044(5) 0.006(4) 0.022(5) 0.001(5)
C42 0.055(6) 0.058(5) 0.039(5) -0.001(4) 0.013(4) -0.003(5)
C43 0.044(6) 0.053(5) 0.036(4) -0.003(4) 0.017(4) -0.001(4)
C44 0.053(6) 0.066(7) 0.045(5) 0.008(5) 0.024(5) 0.006(5)
C45 0.066(7) 0.076(8) 0.055(6) 0.006(5) 0.036(6) -0.003(5)
C46 0.080(7) 0.069(7) 0.055(6) 0.010(5) 0.035(6) -0.010(6)
C47 0.076(7) 0.071(7) 0.054(6) -0.002(5) 0.030(5) -0.010(5)
C48 0.062(6) 0.047(5) 0.035(4) 0.002(4) 0.011(4) -0.001(4)
C49 0.057(6) 0.035(5) 0.031(4) 0.000(3) 0.012(4) 0.008(4)
C50 0.052(5) 0.038(5) 0.037(4) -0.003(3) 0.020(4) 0.011(4)
C51 0.050(5) 0.042(5) 0.035(4) -0.002(4) 0.021(4) 0.005(4)
C52 0.068(6) 0.043(5) 0.044(5) 0.006(4) 0.028(4) 0.005(4)
C53 0.073(6) 0.047(5) 0.049(5) 0.003(4) 0.025(4) 0.006(4)
C55 0.052(5) 0.037(5) 0.036(5) -0.001(4) 0.023(4) 0.003(4)
C56 0.083(7) 0.031(5) 0.050(5) 0.000(4) 0.021(5) 0.010(5)
C57 0.114(8) 0.033(6) 0.062(6) 0.002(5) 0.024(6) 0.010(5)
C58 0.112(8) 0.044(7) 0.061(6) -0.002(5) 0.024(5) 0.006(5)
C59 0.100(8) 0.045(6) 0.059(6) 0.001(5) 0.025(5) 0.010(5)
C60 0.061(5) 0.032(5) 0.046(5) -0.004(4) 0.024(4) 0.005(4)
C61 0.066(6) 0.050(5) 0.040(5) -0.005(4) 0.024(4) 0.000(4)
C62 0.063(6) 0.037(5) 0.044(5) -0.015(4) 0.015(4) -0.010(4)
C63 0.059(5) 0.036(5) 0.042(5) -0.008(4) 0.011(4) -0.007(4)
C64 0.054(5) 0.033(5) 0.030(5) -0.007(4) 0.015(4) 0.001(4)
C65 0.085(7) 0.049(5) 0.060(6) -0.014(4) 0.041(6) -0.005(5)
C66 0.112(9) 0.059(7) 0.067(6) -0.005(5) 0.047(6) -0.013(6)
C67 0.130(10) 0.058(7) 0.098(7) 0.000(5) 0.071(7) -0.014(6)
C68 0.115(9) 0.065(6) 0.094(7) -0.005(5) 0.066(7) -0.012(6)
C69 0.125(9) 0.042(6) 0.091(7) -0.019(5) 0.066(7) -0.017(6)
C70 0.088(8) 0.035(6) 0.067(6) -0.004(4) 0.037(6) 0.002(5)
C71 0.249(14) 0.077(8) 0.171(10) -0.020(6) 0.148(10) -0.052(8)
C72 0.363(16) 0.089(11) 0.176(11) -0.008(8) 0.150(11) -0.005(11)
C73 0.318(14) 0.092(11) 0.329(18) -0.031(12) 0.246(14) -0.079(10)
C74 0.306(18) 0.083(10) 0.175(12) -0.028(8) 0.146(12) -0.047(10)
C75 0.060(5) 0.036(5) 0.037(5) -0.014(4) 0.015(4) 0.003(4)
C76 0.061(5) 0.046(6) 0.039(5) -0.003(4) 0.015(4) 0.007(4)
C77 0.063(5) 0.037(6) 0.034(5) -0.004(4) 0.012(4) 0.001(4)
C78 0.055(5) 0.029(5) 0.032(4) -0.009(4) 0.018(4) 0.005(4)
C79 0.059(6) 0.076(7) 0.065(6) 0.004(5) 0.009(5) 0.003(5)
C80 0.050(6) 0.072(7) 0.051(6) -0.004(5) 0.000(5) 0.009(5)
C81 0.058(6) 0.070(6) 0.051(6) -0.008(5) 0.006(4) 0.015(4)
C82 0.063(5) 0.047(6) 0.040(5) -0.008(4) 0.010(4) 0.009(4)
C83 0.074(7) 0.086(7) 0.056(6) 0.003(5) 0.000(5) 0.033(5)
C84 0.088(8) 0.104(9) 0.066(6) -0.010(6) 0.011(5) 0.053(6)
C85 0.110(9) 0.120(9) 0.123(10) 0.038(7) 0.007(7) 0.021(7)
C86 0.087(7) 0.115(10) 0.057(7) -0.016(6) 0.002(5) 0.040(7)
C87 0.060(5) 0.036(6) 0.037(5) 0.001(4) 0.011(4) 0.011(4)
C88 0.065(5) 0.044(6) 0.028(5) -0.009(4) 0.018(4) 0.001(5)
C89 0.059(5) 0.048(6) 0.031(5) 0.000(4) 0.016(4) -0.004(4)

_geom_special_details            
;
 All esds (except the esd in the dihedral angle between two l.s. planes)
 are estimated using the full covariance matrix.  The cell esds are taken
 into account individually in the estimation of esds in distances, angles
 and torsion angles; correlations between esds in cell parameters are only
 used when they are defined by crystal symmetry.  An approximate (isotropic)
 treatment of cell esds is used for estimating esds involving l.s. planes.
;
loop_
_geom_bond_atom_site_label_1
_geom_bond_atom_site_label_2
_geom_bond_distance
_geom_bond_site_symmetry_2
_geom_bond_publ_flag
C1 C2 1.522(12) . ?
C1 C3 1.526(12) . ?
C1 C4 1.526(11) . ?
C1 C7 1.497(12) . ?
C4 C5 1.380(11) . ?
C4 C10 1.370(11) . ?
C5 C6 1.446(11) . ?
C5 C13 1.423(11) . ?
C6 C7 1.383(11) . ?
C6 C89 1.440(11) . ?
C7 C8 1.453(12) . ?
C007 C50 1.488(11) . ?
C007 C78 1.447(11) . ?
C007 C89 1.396(11) . ?
C8 O9 1.222(10) . ?
C10 C11 1.369(10) . ?
C11 C12 1.440(11) . ?
C11 C14 1.480(11) . ?
C12 C13 1.432(11) . ?
C12 C17 1.423(11) . ?
C13 C51 1.479(11) . ?
C14 C15 1.385(11) . ?
C14 C18 1.414(11) . ?
C15 C16 1.434(11) . ?
C15 C21 1.429(11) . ?
C16 C17 1.410(11) . ?
C16 C26 1.385(11) . ?
C17 C29 1.406(11) . ?
C18 C19 1.380(11) . ?
C19 C20 1.387(11) . ?
C19 C22 1.531(12) . ?
C20 C21 1.380(10) . ?
C22 C23 1.530(12) . ?
C22 C24 1.527(12) . ?
C22 C25 1.533(12) . ?
C26 C27 1.366(12) . ?
C27 C28 1.420(12) . ?
C27 C30 1.507(12) . ?
C28 C29 1.443(11) . ?
C28 C40 1.450(12) . ?
C29 C43 1.451(11) . ?
C30 C31 1.386(11) . ?
C30 C35 1.418(12) . ?
C31 C32 1.395(11) . ?
C32 C33 1.363(12) . ?
C33 C34 1.405(12) . ?
C33 C36 1.524(14) . ?
C34 C35 1.381(11) . ?
C36 C37 1.458(18) . ?
C36 C38 1.533(19) . ?
C36 C39 1.460(16) . ?
C40 C41 1.385(12) . ?
C40 C44 1.413(11) . ?
C41 C42 1.493(12) . ?
C41 C47 1.387(12) . ?
C42 C43 1.389(12) . ?
C42 C48 1.409(12) . ?
C43 C51 1.433(11) . ?
C44 C45 1.368(11) . ?
C45 C46 1.378(12) . ?
C46 C47 1.388(11) . ?
C48 C49 1.411(11) . ?
C48 C52 1.440(12) . ?
C49 C50 1.409(11) . ?
C49 C55 1.456(11) . ?
C50 C51 1.461(11) . ?
C52 C53 1.402(12) . ?
C52 C56 1.407(11) . ?
C53 C59 1.418(12) . ?
C53 C60 1.473(12) . ?
C55 C60 1.398(11) . ?
C55 C64 1.391(11) . ?
C56 C57 1.367(12) . ?
C57 C58 1.338(12) . ?
C58 C59 1.368(12) . ?
C60 C61 1.429(11) . ?
C61 C62 1.387(11) . ?
C61 C65 1.464(13) . ?
C62 C63 1.401(11) . ?
C63 C64 1.376(11) . ?
C63 C75 1.457(12) . ?
C64 C78 1.428(11) . ?
C65 C66 1.374(12) . ?
C65 C70 1.377(12) . ?
C66 C67 1.397(13) . ?
C67 C68 1.375(13) . ?
C68 C69 1.352(13) . ?
C68 C71 1.554(16) . ?
C69 C70 1.369(12) . ?
C71 C72 1.61(2) . ?
C71 C73 1.504(19) . ?
C71 C74 1.494(16) . ?
C75 C76 1.417(12) . ?
C75 C79 1.422(12) . ?
C76 C77 1.430(11) . ?
C76 C82 1.423(11) . ?
C77 C78 1.427(11) . ?
C77 C87 1.411(11) . ?
C79 C80 1.382(12) . ?
C80 C81 1.383(13) . ?
C81 C82 1.370(12) . ?
C81 C83 1.518(13) . ?
C83 C84 1.550(13) . ?
C83 C85 1.516(14) . ?
C83 C86 1.533(13) . ?
C87 C88 1.367(11) . ?
C88 C89 1.426(11) . ?

loop_
_geom_angle_atom_site_label_1
_geom_angle_atom_site_label_2
_geom_angle_atom_site_label_3
_geom_angle
_geom_angle_site_symmetry_1
_geom_angle_site_symmetry_3
_geom_angle_publ_flag
C2 C1 C3 110.8(8) . . ?
C2 C1 C4 110.3(7) . . ?
C4 C1 C3 110.7(8) . . ?
C7 C1 C2 113.8(8) . . ?
C7 C1 C3 110.1(8) . . ?
C7 C1 C4 100.7(7) . . ?
C5 C4 C1 110.3(8) . . ?
C10 C4 C1 128.0(8) . . ?
C10 C4 C5 121.7(8) . . ?
C4 C5 C6 108.5(8) . . ?
C4 C5 C13 121.0(8) . . ?
C13 C5 C6 130.4(9) . . ?
C7 C6 C5 108.2(8) . . ?
C7 C6 C89 126.1(8) . . ?
C89 C6 C5 124.0(8) . . ?
C6 C7 C1 111.4(8) . . ?
C6 C7 C8 124.6(9) . . ?
C8 C7 C1 123.9(8) . . ?
C78 C007 C50 116.3(8) . . ?
C89 C007 C50 124.7(8) . . ?
C89 C007 C78 119.0(8) . . ?
O9 C8 C7 122.6(10) . . ?
C11 C10 C4 119.5(8) . . ?
C10 C11 C12 120.6(8) . . ?
C10 C11 C14 121.9(8) . . ?
C12 C11 C14 117.3(8) . . ?
C13 C12 C11 119.2(8) . . ?
C17 C12 C11 120.7(8) . . ?
C17 C12 C13 120.0(8) . . ?
C5 C13 C12 116.5(8) . . ?
C5 C13 C51 122.0(8) . . ?
C12 C13 C51 120.7(8) . . ?
C15 C14 C11 120.5(9) . . ?
C15 C14 C18 120.3(8) . . ?
C18 C14 C11 119.2(8) . . ?
C14 C15 C16 120.5(8) . . ?
C14 C15 C21 116.8(9) . . ?
C21 C15 C16 122.6(8) . . ?
C17 C16 C15 120.3(8) . . ?
C26 C16 C15 120.7(9) . . ?
C26 C16 C17 118.8(9) . . ?
C16 C17 C12 120.0(9) . . ?
C29 C17 C12 119.8(8) . . ?
C29 C17 C16 120.0(8) . . ?
C19 C18 C14 121.2(9) . . ?
C18 C19 C20 119.6(9) . . ?
C18 C19 C22 123.4(9) . . ?
C20 C19 C22 117.0(8) . . ?
C21 C20 C19 119.3(9) . . ?
C20 C21 C15 122.6(8) . . ?
C19 C22 C25 110.7(8) . . ?
C23 C22 C19 113.8(8) . . ?
C23 C22 C25 107.5(8) . . ?
C24 C22 C19 109.6(8) . . ?
C24 C22 C23 107.0(8) . . ?
C24 C22 C25 108.0(8) . . ?
C27 C26 C16 123.2(9) . . ?
C26 C27 C28 119.6(9) . . ?
C26 C27 C30 116.4(9) . . ?
C28 C27 C30 123.5(9) . . ?
C27 C28 C29 118.2(9) . . ?
C27 C28 C40 121.7(8) . . ?
C29 C28 C40 120.0(8) . . ?
C17 C29 C28 119.8(8) . . ?
C17 C29 C43 121.7(8) . . ?
C28 C29 C43 118.0(9) . . ?
C31 C30 C27 122.9(9) . . ?
C31 C30 C35 117.6(9) . . ?
C35 C30 C27 119.1(8) . . ?
C30 C31 C32 122.5(9) . . ?
C33 C32 C31 119.1(9) . . ?
C32 C33 C34 120.3(10) . . ?
C32 C33 C36 119.0(10) . . ?
C34 C33 C36 120.7(10) . . ?
C35 C34 C33 120.6(10) . . ?
C34 C35 C30 119.9(9) . . ?
C33 C36 C38 110.1(12) . . ?
C37 C36 C33 112.8(12) . . ?
C37 C36 C38 105.5(13) . . ?
C37 C36 C39 109.6(14) . . ?
C39 C36 C33 114.7(11) . . ?
C39 C36 C38 103.2(14) . . ?
C41 C40 C28 119.4(9) . . ?
C41 C40 C44 118.1(9) . . ?
C44 C40 C28 122.3(9) . . ?
C40 C41 C42 117.7(9) . . ?
C40 C41 C47 118.8(9) . . ?
C47 C41 C42 122.5(9) . . ?
C43 C42 C41 121.5(9) . . ?
C43 C42 C48 118.5(9) . . ?
C48 C42 C41 119.8(9) . . ?
C42 C43 C29 118.7(8) . . ?
C42 C43 C51 121.8(8) . . ?
C51 C43 C29 119.3(9) . . ?
C45 C44 C40 122.3(9) . . ?
C44 C45 C46 119.2(9) . . ?
C45 C46 C47 119.1(10) . . ?
C41 C47 C46 122.3(9) . . ?
C42 C48 C49 116.8(9) . . ?
C42 C48 C52 127.0(9) . . ?
C49 C48 C52 116.2(8) . . ?
C48 C49 C55 114.9(8) . . ?
C50 C49 C48 121.2(8) . . ?
C50 C49 C55 122.7(8) . . ?
C49 C50 C007 114.9(8) . . ?
C49 C50 C51 117.8(8) . . ?
C51 C50 C007 127.3(8) . . ?
C43 C51 C13 117.6(8) . . ?
C43 C51 C50 115.6(8) . . ?
C50 C51 C13 126.7(8) . . ?
C53 C52 C48 120.3(9) . . ?
C53 C52 C56 117.3(9) . . ?
C56 C52 C48 122.2(9) . . ?
C52 C53 C59 118.9(9) . . ?
C52 C53 C60 116.3(9) . . ?
C59 C53 C60 124.4(9) . . ?
C60 C55 C49 120.4(8) . . ?
C64 C55 C49 119.5(9) . . ?
C64 C55 C60 119.8(9) . . ?
C57 C56 C52 121.1(9) . . ?
C58 C57 C56 121.8(10) . . ?
C57 C58 C59 119.7(11) . . ?
C58 C59 C53 120.9(10) . . ?
C55 C60 C53 117.9(9) . . ?
C55 C60 C61 118.0(9) . . ?
C61 C60 C53 124.1(9) . . ?
C60 C61 C65 121.7(9) . . ?
C62 C61 C60 119.1(9) . . ?
C62 C61 C65 119.2(9) . . ?
C61 C62 C63 122.9(9) . . ?
C62 C63 C75 122.4(9) . . ?
C64 C63 C62 116.6(9) . . ?
C64 C63 C75 121.1(9) . . ?
C55 C64 C78 117.4(8) . . ?
C63 C64 C55 123.0(9) . . ?
C63 C64 C78 119.6(8) . . ?
C66 C65 C61 121.1(9) . . ?
C66 C65 C70 115.2(10) . . ?
C70 C65 C61 123.7(9) . . ?
C65 C66 C67 121.2(10) . . ?
C68 C67 C66 121.1(11) . . ?
C67 C68 C71 116.5(11) . . ?
C69 C68 C67 118.2(12) . . ?
C69 C68 C71 125.3(12) . . ?
C68 C69 C70 119.9(10) . . ?
C69 C70 C65 124.3(10) . . ?
C68 C71 C72 110.2(13) . . ?
C73 C71 C68 110.3(13) . . ?
C73 C71 C72 104.2(13) . . ?
C74 C71 C68 109.0(12) . . ?
C74 C71 C72 106.5(14) . . ?
C74 C71 C73 116.3(15) . . ?
C76 C75 C63 118.5(9) . . ?
C76 C75 C79 118.1(9) . . ?
C79 C75 C63 123.3(9) . . ?
C75 C76 C77 119.6(9) . . ?
C75 C76 C82 117.9(9) . . ?
C82 C76 C77 122.5(9) . . ?
C78 C77 C76 118.8(9) . . ?
C87 C77 C76 121.0(9) . . ?
C87 C77 C78 120.1(9) . . ?
C64 C78 C007 122.0(8) . . ?
C77 C78 C007 117.9(8) . . ?
C77 C78 C64 119.6(8) . . ?
C80 C79 C75 121.3(10) . . ?
C79 C80 C81 121.1(10) . . ?
C80 C81 C83 119.6(10) . . ?
C82 C81 C80 118.5(10) . . ?
C82 C81 C83 121.6(11) . . ?
C81 C82 C76 123.1(10) . . ?
C81 C83 C84 110.9(9) . . ?
C81 C83 C86 109.5(9) . . ?
C85 C83 C81 112.3(10) . . ?
C85 C83 C84 109.0(10) . . ?
C85 C83 C86 106.4(10) . . ?
C86 C83 C84 108.5(9) . . ?
C88 C87 C77 120.7(9) . . ?
C87 C88 C89 120.2(9) . . ?
C007 C89 C6 124.5(8) . . ?
C007 C89 C88 120.4(9) . . ?
C88 C89 C6 115.2(8) . . ?

_smtbx_masks_special_details     ?
loop_
_smtbx_masks_void_nr
_smtbx_masks_void_average_x
_smtbx_masks_void_average_y
_smtbx_masks_void_average_z
_smtbx_masks_void_volume
_smtbx_masks_void_count_electrons
_smtbx_masks_void_content
1 -0.431 -0.354 -0.301 3192.3 824.9 ?

_shelx_res_file                  
;
    2.res created by SHELXL-2014/7

TITL 1 in P2(1)/c
REM Best SHELXD solution FINAL CC 78.45
REM Fragments: 83
CELL 1.54178 15.505 34.4906 17.2521 90 112.9897 90
ZERR 4 0.0005 0.001 0.0005 0 0.0017 0
LATT 1
SYMM -X,0.5+Y,0.5-Z
SFAC C H O
UNIT 352 280 4
RIGU

L.S. 4 0 0
PLAN  20
SIZE 0.1 0.08 0.08
TEMP -173.15
fmap 2 53
acta
SHEL 999 1.2
REM <olex2.extras>
REM <HklSrc "%.\\2-mask.hkl">
REM </olex2.extras>

WGHT    0.097000   16.419701
FVAR       0.06856
C1    1    0.336366    0.497050    0.265819    11.00000    0.05899    0.07465 =
         0.03997    0.00126    0.02724   -0.01106
C2    1    0.239317    0.512892    0.250044    11.00000    0.06773    0.10467 =
         0.05862   -0.00310    0.02972   -0.00914
AFIX 137
H2A   2    0.234595    0.539679    0.229845    11.00000   -1.50000
H2B   2    0.229024    0.512259    0.302580    11.00000   -1.50000
H2C   2    0.191850    0.496939    0.207552    11.00000   -1.50000
AFIX   0
C3    1    0.346066    0.455333    0.297551    11.00000    0.10876    0.07818 =
         0.05233    0.00626    0.03936   -0.02332
AFIX 137
H3A   2    0.303424    0.438600    0.253206    11.00000   -1.50000
H3B   2    0.330290    0.454043    0.347238    11.00000   -1.50000
H3C   2    0.410714    0.446563    0.312590    11.00000   -1.50000
AFIX   0
C4    1    0.355785    0.499656    0.185826    11.00000    0.05092    0.03210 =
         0.03324    0.01321    0.01691    0.00689
C5    1    0.429418    0.524625    0.197655    11.00000    0.04828    0.04349 =
         0.03338    0.00229    0.01601    0.00019
C6    1    0.471944    0.534776    0.285872    11.00000    0.05590    0.04051 =
         0.03307    0.00312    0.01776    0.00440
C7    1    0.414651    0.521319    0.324581    11.00000    0.05786    0.06999 =
         0.03077    0.00918    0.01797   -0.00077
C007  1    0.609173    0.576278    0.296998    11.00000    0.05280    0.03941 =
         0.03685   -0.00103    0.01953    0.00437
C8    1    0.425133    0.531363    0.409611    11.00000    0.08653    0.07892 =
         0.04354    0.00549    0.03383   -0.00417
AFIX  43
H8    2    0.474607    0.548258    0.441670    11.00000   -1.20000
AFIX   0
O9    3    0.372803    0.518927    0.441483    11.00000    0.09979    0.07085 =
         0.04838   -0.01108    0.04138   -0.01847
C10   1    0.310808    0.480657    0.111080    11.00000    0.05140    0.04896 =
         0.04343   -0.00307    0.02484   -0.00631
AFIX  43
H10   2    0.262197    0.462692    0.105183    11.00000   -1.20000
AFIX   0
C11   1    0.336435    0.487753    0.044928    11.00000    0.05239    0.04511 =
         0.03498   -0.00369    0.02301   -0.00233
C12   1    0.401194    0.518459    0.049561    11.00000    0.03808    0.03199 =
         0.03306    0.00839    0.01519    0.01457
C13   1    0.450553    0.537288    0.128549    11.00000    0.04883    0.04406 =
         0.03541    0.00620    0.01724    0.00482
C14   1    0.292435    0.467152   -0.036371    11.00000    0.04427    0.04815 =
         0.03519   -0.00366    0.01838    0.00281
C15   1    0.308464    0.479198   -0.106140    11.00000    0.04533    0.03871 =
         0.03633    0.00268    0.01901    0.01738
C16   1    0.364319    0.512916   -0.101816    11.00000    0.04164    0.04531 =
         0.04131   -0.00126    0.01764    0.01465
C17   1    0.412371    0.531622   -0.024122    11.00000    0.04464    0.05242 =
         0.03560    0.00317    0.01740    0.00666
C18   1    0.231926    0.435568   -0.042537    11.00000    0.05449    0.05124 =
         0.04566    0.00412    0.01691    0.00428
AFIX  43
H18   2    0.222426    0.427348    0.006094    11.00000   -1.20000
AFIX   0
C19   1    0.186426    0.416468   -0.117854    11.00000    0.05147    0.05293 =
         0.03877    0.00290    0.01537    0.00450
C20   1    0.203316    0.427214   -0.188124    11.00000    0.05289    0.04278 =
         0.04184    0.00744    0.01599    0.00680
AFIX  43
H20   2    0.173635    0.413831   -0.239935    11.00000   -1.20000
AFIX   0
C21   1    0.263682    0.457548   -0.182011    11.00000    0.05382    0.03392 =
         0.03159    0.01208    0.01378    0.01301
AFIX  43
H21   2    0.275952    0.464304   -0.230114    11.00000   -1.20000
AFIX   0
C22   1    0.114219    0.384354   -0.129751    11.00000    0.06631    0.07291 =
         0.05362   -0.00009    0.01879   -0.01207
C23   1    0.103280    0.372710   -0.048486    11.00000    0.10365    0.06459 =
         0.06222   -0.00195    0.03070   -0.01702
AFIX 137
H23A  2    0.161572    0.360837   -0.009655    11.00000   -1.50000
H23B  2    0.051837    0.354060   -0.061534    11.00000   -1.50000
H23C  2    0.089426    0.395776   -0.022221    11.00000   -1.50000
AFIX   0
C24   1    0.018196    0.397891   -0.191512    11.00000    0.07131    0.06362 =
         0.07755   -0.00873    0.01173   -0.01996
AFIX 137
H24A  2    0.009649    0.425304   -0.181344    11.00000   -1.50000
H24B  2   -0.030751    0.382438   -0.183546    11.00000   -1.50000
H24C  2    0.014052    0.394622   -0.249289    11.00000   -1.50000
AFIX   0
C25   1    0.140449    0.347778   -0.166139    11.00000    0.10375    0.07072 =
         0.05987    0.00222    0.02434   -0.00921
AFIX 137
H25A  2    0.138284    0.353363   -0.222566    11.00000   -1.50000
H25B  2    0.095969    0.327007   -0.169576    11.00000   -1.50000
H25C  2    0.203861    0.339581   -0.129534    11.00000   -1.50000
AFIX   0
C26   1    0.365707    0.529489   -0.174415    11.00000    0.06707    0.06266 =
         0.03417    0.00010    0.01328    0.00528
AFIX  43
H26   2    0.333655    0.516619   -0.226494    11.00000   -1.20000
AFIX   0
C27   1    0.410881    0.563426   -0.174838    11.00000    0.05886    0.05637 =
         0.03479    0.00410    0.01573    0.00874
C28   1    0.466822    0.581316   -0.097288    11.00000    0.05563    0.04587 =
         0.03503    0.00575    0.02048    0.01153
C29   1    0.464611    0.565376   -0.020741    11.00000    0.04751    0.05161 =
         0.02939    0.00113    0.01557    0.00099
C30   1    0.386173    0.582594   -0.259330    11.00000    0.05570    0.05134 =
         0.03445   -0.00286    0.01366    0.00607
C31   1    0.393007    0.563789   -0.327722    11.00000    0.09021    0.03732 =
         0.03944    0.00211    0.02803    0.00283
AFIX  43
H31   2    0.422112    0.539036   -0.319356    11.00000   -1.20000
AFIX   0
C32   1    0.358776    0.579824   -0.408370    11.00000    0.09982    0.06167 =
         0.02865    0.00164    0.02510    0.00662
AFIX  43
H32   2    0.364844    0.566243   -0.453884    11.00000   -1.20000
AFIX   0
C33   1    0.316517    0.615238   -0.420954    11.00000    0.10403    0.06733 =
         0.04762    0.01212    0.03109    0.01195
C34   1    0.309557    0.635626   -0.353115    11.00000    0.10193    0.07366 =
         0.04386    0.01157    0.02542    0.02838
AFIX  43
H34   2    0.281316    0.660564   -0.362220    11.00000   -1.20000
AFIX   0
C35   1    0.343428    0.619717   -0.273307    11.00000    0.09089    0.05787 =
         0.04427    0.00055    0.02568    0.02205
AFIX  43
H35   2    0.338102    0.633617   -0.227842    11.00000   -1.20000
AFIX   0
C36   1    0.275239    0.631903   -0.509777    11.00000    0.18478    0.11640 =
         0.04518    0.03909    0.04146    0.06928
C37   1    0.210920    0.605260   -0.570714    11.00000    0.30503    0.18502 =
         0.06271    0.04604   -0.00766    0.01765
AFIX 137
H37A  2    0.235046    0.598854   -0.613862    11.00000   -1.50000
H37B  2    0.149266    0.617513   -0.597321    11.00000   -1.50000
H37C  2    0.205211    0.581501   -0.541921    11.00000   -1.50000
AFIX   0
C38   1    0.353306    0.639724   -0.541361    11.00000    0.26219    0.27579 =
         0.11990    0.08882    0.09306    0.06158
AFIX 137
H38A  2    0.410479    0.647470   -0.493917    11.00000   -1.50000
H38B  2    0.333870    0.660573   -0.583266    11.00000   -1.50000
H38C  2    0.365476    0.616128   -0.567092    11.00000   -1.50000
AFIX   0
C39   1    0.230611    0.669731   -0.516624    11.00000    0.35699    0.18037 =
         0.10176    0.09052    0.09962    0.13762
AFIX 137
H39A  2    0.170918    0.666670   -0.510186    11.00000   -1.50000
H39B  2    0.219186    0.681010   -0.571908    11.00000   -1.50000
H39C  2    0.271770    0.686906   -0.472376    11.00000   -1.50000
AFIX   0
C40   1    0.528828    0.613397   -0.093295    11.00000    0.05052    0.05364 =
         0.03764    0.01176    0.01523    0.01040
C41   1    0.559925    0.637149   -0.023010    11.00000    0.05887    0.05947 =
         0.04356    0.00558    0.02153    0.00071
C42   1    0.540911    0.624539    0.051584    11.00000    0.05450    0.05774 =
         0.03898   -0.00058    0.01255   -0.00333
C43   1    0.507147    0.587690    0.056191    11.00000    0.04357    0.05312 =
         0.03636   -0.00277    0.01667   -0.00099
C44   1    0.566030    0.619339   -0.155210    11.00000    0.05342    0.06622 =
         0.04500    0.00848    0.02421    0.00582
AFIX  43
H44   2    0.549617    0.601773   -0.201154    11.00000   -1.20000
AFIX   0
C45   1    0.624863    0.649512   -0.151269    11.00000    0.06559    0.07583 =
         0.05500    0.00554    0.03605   -0.00255
AFIX  43
H45   2    0.646155    0.653574   -0.195331    11.00000   -1.20000
AFIX   0
C46   1    0.652882    0.673944   -0.082654    11.00000    0.08020    0.06867 =
         0.05502    0.00976    0.03527   -0.00964
AFIX  43
H46   2    0.693596    0.695091   -0.078864    11.00000   -1.20000
AFIX   0
C47   1    0.620830    0.667246   -0.019165    11.00000    0.07615    0.07055 =
         0.05405   -0.00173    0.02973   -0.01005
AFIX  43
H47   2    0.641293    0.683839    0.028578    11.00000   -1.20000
AFIX   0
C48   1    0.565995    0.648849    0.122696    11.00000    0.06233    0.04698 =
         0.03547    0.00156    0.01133   -0.00090
C49   1    0.596029    0.630459    0.201926    11.00000    0.05670    0.03520 =
         0.03106   -0.00012    0.01246    0.00781
C50   1    0.568553    0.592246    0.209987    11.00000    0.05185    0.03793 =
         0.03747   -0.00288    0.01988    0.01118
C51   1    0.507619    0.572285    0.133502    11.00000    0.05006    0.04200 =
         0.03526   -0.00224    0.02096    0.00496
C52   1    0.560241    0.690515    0.123144    11.00000    0.06777    0.04307 =
         0.04403    0.00644    0.02752    0.00475
C53   1    0.619687    0.711773    0.192761    11.00000    0.07329    0.04719 =
         0.04925    0.00315    0.02463    0.00561
C55   1    0.671181    0.650308    0.269272    11.00000    0.05205    0.03748 =
         0.03633   -0.00125    0.02323    0.00280
C56   1    0.491862    0.711319    0.057614    11.00000    0.08334    0.03086 =
         0.04959    0.00015    0.02065    0.00990
AFIX  43
H56   2    0.454772    0.698269    0.007046    11.00000   -1.20000
AFIX   0
C57   1    0.477961    0.750010    0.065570    11.00000    0.11363    0.03305 =
         0.06174    0.00164    0.02427    0.01035
AFIX  43
H57   2    0.428740    0.762909    0.021667    11.00000   -1.20000
AFIX   0
C58   1    0.531751    0.770212    0.133466    11.00000    0.11224    0.04400 =
         0.06092   -0.00151    0.02359    0.00618
AFIX  43
H58   2    0.521186    0.797159    0.137088    11.00000   -1.20000
AFIX   0
C59   1    0.602055    0.751866    0.197659    11.00000    0.10034    0.04522 =
         0.05903    0.00144    0.02458    0.01001
AFIX  43
H59   2    0.639580    0.766177    0.246182    11.00000   -1.20000
AFIX   0
C60   1    0.690246    0.689331    0.260793    11.00000    0.06131    0.03210 =
         0.04558   -0.00354    0.02378    0.00474
C61   1    0.778191    0.704633    0.316810    11.00000    0.06617    0.04970 =
         0.04033   -0.00490    0.02401    0.00048
C62   1    0.837180    0.681414    0.381428    11.00000    0.06274    0.03732 =
         0.04404   -0.01476    0.01514   -0.01021
AFIX  43
H62   2    0.895126    0.691913    0.418894    11.00000   -1.20000
AFIX   0
C63   1    0.815031    0.643167    0.393837    11.00000    0.05944    0.03628 =
         0.04183   -0.00810    0.01115   -0.00671
C64   1    0.730185    0.629258    0.338382    11.00000    0.05436    0.03337 =
         0.03038   -0.00652    0.01456    0.00144
C65   1    0.809754    0.743347    0.304972    11.00000    0.08473    0.04922 =
         0.06028   -0.01423    0.04088   -0.00496
C66   1    0.813783    0.754003    0.229746    11.00000    0.11179    0.05944 =
         0.06696   -0.00512    0.04675   -0.01346
AFIX  43
H66   2    0.796994    0.735749    0.185027    11.00000   -1.20000
AFIX   0
C67   1    0.842121    0.791200    0.217787    11.00000    0.12966    0.05778 =
         0.09755   -0.00001    0.07133   -0.01372
AFIX  43
H67   2    0.845242    0.797662    0.165416    11.00000   -1.20000
AFIX   0
C68   1    0.865562    0.818606    0.280541    11.00000    0.11486    0.06548 =
         0.09379   -0.00548    0.06585   -0.01181
C69   1    0.863499    0.808244    0.355377    11.00000    0.12514    0.04211 =
         0.09095   -0.01913    0.06640   -0.01677
AFIX  43
H69   2    0.880854    0.826387    0.400333    11.00000   -1.20000
AFIX   0
C70   1    0.836372    0.771581    0.366275    11.00000    0.08808    0.03486 =
         0.06744   -0.00394    0.03748    0.00185
AFIX  43
H70   2    0.835873    0.765187    0.419660    11.00000   -1.20000
AFIX   0
C71   1    0.893782    0.859210    0.259208    11.00000    0.24948    0.07689 =
         0.17081   -0.02041    0.14830   -0.05221
C72   1    0.815563    0.874984    0.172414    11.00000    0.36294    0.08892 =
         0.17613   -0.00786    0.14997   -0.00502
AFIX 137
H72A  2    0.801954    0.854982    0.128895    11.00000   -1.50000
H72B  2    0.838886    0.898326    0.154588    11.00000   -1.50000
H72C  2    0.758223    0.881248    0.180911    11.00000   -1.50000
AFIX   0
C73   1    0.981183    0.856324    0.241554    11.00000    0.31778    0.09172 =
         0.32947   -0.03059    0.24583   -0.07909
AFIX 137
H73A  2    1.036316    0.858343    0.294519    11.00000   -1.50000
H73B  2    0.982080    0.877409    0.203800    11.00000   -1.50000
H73C  2    0.982109    0.831339    0.214839    11.00000   -1.50000
AFIX   0
C74   1    0.896601    0.887244    0.326168    11.00000    0.30607    0.08289 =
         0.17539   -0.02828    0.14576   -0.04667
AFIX 137
H74A  2    0.847152    0.880801    0.346054    11.00000   -1.50000
H74B  2    0.886748    0.913596    0.303093    11.00000   -1.50000
H74C  2    0.957753    0.885724    0.373280    11.00000   -1.50000
AFIX   0
C75   1    0.878568    0.618742    0.460685    11.00000    0.06004    0.03596 =
         0.03658   -0.01391    0.01503    0.00316
C76   1    0.845728    0.582295    0.475521    11.00000    0.06142    0.04615 =
         0.03876   -0.00278    0.01510    0.00692
C77   1    0.750929    0.571170    0.427424    11.00000    0.06291    0.03697 =
         0.03360   -0.00436    0.01246    0.00104
C78   1    0.698786    0.591935    0.352025    11.00000    0.05544    0.02899 =
         0.03185   -0.00866    0.01777    0.00485
C79   1    0.973831    0.628517    0.508410    11.00000    0.05948    0.07620 =
         0.06462    0.00353    0.00867    0.00321
AFIX  43
H79   2    0.997470    0.652639    0.498700    11.00000   -1.20000
AFIX   0
C80   1    1.032643    0.603603    0.568616    11.00000    0.05049    0.07170 =
         0.05123   -0.00365    0.00039    0.00914
AFIX  43
H80   2    1.095809    0.610991    0.599893    11.00000   -1.20000
AFIX   0
C81   1    1.001137    0.568104    0.584122    11.00000    0.05779    0.07019 =
         0.05072   -0.00772    0.00636    0.01470
C82   1    0.909633    0.558093    0.538732    11.00000    0.06285    0.04736 =
         0.03998   -0.00801    0.01031    0.00884
AFIX  43
H82   2    0.887842    0.533850    0.550005    11.00000   -1.20000
AFIX   0
C83   1    1.070016    0.539785    0.644149    11.00000    0.07357    0.08649 =
         0.05564    0.00288   -0.00046    0.03250
C84   1    1.120735    0.558247    0.732300    11.00000    0.08820    0.10382 =
         0.06563   -0.00969    0.01145    0.05274
AFIX 137
H84A  2    1.159657    0.579906    0.728218    11.00000   -1.50000
H84B  2    1.160427    0.538742    0.771287    11.00000   -1.50000
H84C  2    1.074188    0.567767    0.753130    11.00000   -1.50000
AFIX   0
C85   1    1.023175    0.502494    0.653464    11.00000    0.10988    0.11958 =
         0.12332    0.03838    0.00670    0.02126
AFIX 137
H85A  2    0.965926    0.508631    0.662226    11.00000   -1.50000
H85B  2    1.066051    0.487874    0.701892    11.00000   -1.50000
H85C  2    1.007272    0.486872    0.602293    11.00000   -1.50000
AFIX   0
C86   1    1.143800    0.528298    0.609663    11.00000    0.08701    0.11486 =
         0.05738   -0.01633    0.00239    0.04027
AFIX 137
H86A  2    1.112481    0.519892    0.550994    11.00000   -1.50000
H86B  2    1.182095    0.507021    0.643440    11.00000   -1.50000
H86C  2    1.183980    0.550640    0.612514    11.00000   -1.50000
AFIX   0
C87   1    0.709877    0.539521    0.452209    11.00000    0.06021    0.03612 =
         0.03661    0.00146    0.01058    0.01139
AFIX  43
H87   2    0.745926    0.525111    0.501095    11.00000   -1.20000
AFIX   0
C88   1    0.618779    0.529398    0.406584    11.00000    0.06477    0.04389 =
         0.02843   -0.00858    0.01774    0.00063
AFIX  43
H88   2    0.589605    0.510150    0.427471    11.00000   -1.20000
AFIX   0
C89   1    0.567376    0.547615    0.327765    11.00000    0.05871    0.04786 =
         0.03066    0.00024    0.01601   -0.00375
HKLF 4

REM  1 in P2(1)/c
REM R1 =  0.0843 for    2939 Fo > 4sig(Fo)  and  0.1182 for all    4676 data
REM    816 parameters refined using    864 restraints

END

WGHT      0.0968     16.4289

REM Highest difference peak  0.348,  deepest hole -0.244,  1-sigma level  0.042
Q1    1   0.1446  0.6366 -0.5359  11.00000  0.05    0.35
Q2    1   0.3190  0.6788 -0.5160  11.00000  0.05    0.29
Q3    1   0.2870  0.6010 -0.5998  11.00000  0.05    0.26
Q4    1   1.0188  0.8606  0.3491  11.00000  0.05    0.25
Q5    1   0.2641  0.6146 -0.6203  11.00000  0.05    0.21
Q6    1   0.4989  0.5184 -0.3020  11.00000  0.05    0.16
Q7    1   0.3192  0.6601 -0.6207  11.00000  0.05    0.16
Q8    1   0.8802  0.9229  0.1453  11.00000  0.05    0.16
Q9    1   1.1016  0.4607  0.5754  11.00000  0.05    0.16
Q10   1   0.1070  0.4411 -0.1073  11.00000  0.05    0.16
Q11   1   0.1781  0.4760  0.2041  11.00000  0.05    0.15
Q12   1   0.8823  0.8605  0.0959  11.00000  0.05    0.15
Q13   1   0.2020  0.4627  0.0464  11.00000  0.05    0.15
Q14   1   0.0305  0.4215 -0.0544  11.00000  0.05    0.15
Q15   1   0.2343  0.4988  0.3264  11.00000  0.05    0.15
Q16   1   0.1530  0.6395 -0.6179  11.00000  0.05    0.15
Q17   1   0.1086  0.3204 -0.0253  11.00000  0.05    0.15
Q18   1   0.9655  0.5272  0.6987  11.00000  0.05    0.14
Q19   1   0.7839  0.5389  0.3756  11.00000  0.05    0.14
Q20   1   0.3426  0.4356  0.1171  11.00000  0.05    0.13
;
_shelx_res_checksum              39917
_shelx_hkl_file                  
;
 -12   0   2    4.77    0.91
 -12   0   6    1.32    0.81
 -12   1   2    0.18    0.38
 -12   1   5    0.80    0.48
 -12   1   6    2.05    0.55
 -12   1   9    0.61    0.34
 -12   1  10    0.02    1.02
 -12   2   1    1.29    0.59
 -12   2   2    0.71    0.35
 -12   2   3    0.21    1.35
 -12   2   4    0.51    0.32
 -12   2   5    0.13    0.29
 -12   2   6    1.60    0.32
 -12   2   7    3.43    0.62
 -12   2   8    0.01    0.35
 -12   2   9    1.59    0.65
 -12   2  10    0.00    0.35
 -12   3   1    0.21    0.33
 -12   3   2    0.00    0.31
 -12   3   3    1.83    0.58
 -12   3   4    0.19    0.33
 -12   3   5    0.02    0.29
 -12   3   6    1.54    0.66
 -12   3   7    0.97    0.37
 -12   3   8    0.00    0.42
 -12   3   9    0.01    0.40
 -12   4   1    0.01    0.49
 -12   4   2    0.20    0.31
 -12   4   3    0.09    0.32
 -12   4   4    1.34    0.54
 -12   4   5    0.24    0.30
 -12   4   6    0.57    0.33
 -12   4   7    0.34    0.34
 -12   4   8    0.04    0.36
 -12   4   9    0.41    0.36
 -12   5   1    0.02    0.33
 -12   5   2    1.20    0.39
 -12   5   3    1.33    0.31
 -12   5   4    4.40    0.49
 -12   5   5    0.19    0.32
 -12   5   6    0.00    0.35
 -12   5   7    0.66    0.35
 -12   5   8    4.69    0.56
 -12   5   9    5.66    0.60
 -12   6   2    1.63    0.35
 -12   6   3    0.48    0.33
 -12   6   4    0.10    0.31
 -12   6   5    0.58    0.34
 -12   6   6    0.04    0.48
 -12   6   7    0.21    0.37
 -12   6   8    0.05    0.36
 -12   6   9    0.06    0.35
 -12   7   2    0.15    0.32
 -12   7   3    1.84    0.55
 -12   7   4    0.00    0.31
 -12   7   5    0.04    0.37
 -12   7   6    0.02    0.32
 -12   7   7    0.16    0.37
 -12   7   8    0.48    0.34
 -12   8   2    0.76    0.34
 -12   8   3    0.55    0.51
 -12   8   4    0.97    0.34
 -12   8   5    5.26    0.55
 -12   8   6    0.87    0.34
 -12   8   8    0.81    0.36
 -12   9   3    0.02    0.32
 -12   9   4    0.09    0.32
 -12   9   5    1.39    0.88
 -12   9   6    1.49    0.37
 -12  10   4    1.35    0.40
 -12  10   5    0.93    0.34
 -11   0   2    0.02    0.34
 -11   0   4    3.14    0.57
 -11   0   6    0.00    0.51
 -11   0   8    0.84    0.62
 -11   0  10    2.01    1.09
 -11   1   1    6.17    0.48
 -11   1   2    1.07    0.73
 -11   1   3    4.15    0.45
 -11   1   4    0.14    0.26
 -11   1   5    0.00    0.24
 -11   1   6    1.10    0.30
 -11   1   7    0.04    0.32
 -11   1   8    0.89    0.53
 -11   1   9    0.35    0.26
 -11   1  10    2.17    0.68
 -11   1  11    2.82    0.90
 -11   2   1    0.00    0.29
 -11   2   5    2.20    0.73
 -11   2   7    3.33    0.96
 -11   2   8    3.65    0.49
 -11   2  11    0.00    0.30
 -11   3   1    5.15    0.49
 -11   3   2    0.10    0.29
 -11   3   3    3.45    0.46
 -11   3   4    2.68    0.35
 -11   3   5    0.16    0.36
 -11   3   6    0.01    0.37
 -11   3   7    3.26    0.46
 -11   3   8    0.28    0.33
 -11   3   9    0.76    0.31
 -11   3  10    0.07    0.30
 -11   3  11    0.94    0.33
 -11   4   1    0.92    0.29
 -11   4   2    1.92    0.46
 -11   4   3    4.31    0.46
 -11   4   4    0.25    0.30
 -11   4   5    0.09    0.33
 -11   4   6    0.45    0.31
 -11   4   7    0.01    0.36
 -11   4   8    2.35    0.37
 -11   4   9    0.12    0.50
 -11   4  10    0.01    0.33
 -11   4  11    0.22    0.33
 -11   5   1    0.37    0.29
 -11   5   2    0.24    0.28
 -11   5   3    0.00    0.26
 -11   5   4    6.10    0.48
 -11   5   5    0.20    0.29
 -11   5   6    0.69    0.29
 -11   5   7    0.88    0.35
 -11   5   8    0.79    0.32
 -11   5   9    0.97    0.33
 -11   5  10    0.57    0.31
 -11   5  11    3.56    0.69
 -11   6   1    0.01    0.27
 -11   6   2    1.17    0.30
 -11   6   3    1.26    0.29
 -11   6   4    0.03    0.27
 -11   6   5    2.63    0.40
 -11   6   6    0.16    0.29
 -11   6   7    0.00    0.31
 -11   6   8    0.63    0.33
 -11   6   9    1.13    0.33
 -11   6  10    0.03    0.33
 -11   6  11    0.22    0.33
 -11   7   1    1.66    0.39
 -11   7   2    3.05    0.48
 -11   7   3    0.37    0.46
 -11   7   4    2.64    0.59
 -11   7   5    0.81    0.29
 -11   7   6    0.00    0.29
 -11   7   7    1.99    0.32
 -11   7   8    0.18    0.56
 -11   7   9    1.32    0.32
 -11   7  10    0.05    0.30
 -11   8   1    0.18    0.27
 -11   8   2    0.11    0.29
 -11   8   3    0.03    0.31
 -11   8   4    2.71    0.48
 -11   8   5    2.88    0.46
 -11   8   6    0.00    0.30
 -11   8   8    0.60    0.35
 -11   8   9    1.71    0.46
 -11   8  10    4.22    0.87
 -11   9   1    0.33    0.29
 -11   9   2    0.40    0.31
 -11   9   3    0.32    0.29
 -11   9   4    1.49    0.31
 -11   9   5    0.50    0.30
 -11   9   6    2.00    0.59
 -11   9   8    3.67    0.53
 -11   9   9    4.09    0.51
 -11   9  10    1.84    0.58
 -11  10   1    1.18    0.58
 -11  10   2    0.00    0.30
 -11  10   3    0.73    0.49
 -11  10   4    0.71    0.34
 -11  10   5    3.39    0.49
 -11  10   6    0.41    0.32
 -11  10   7    2.06    0.93
 -11  10   9    1.98    0.78
 -11  11   3    0.94    0.51
 -11  11   7    0.62    1.08
 -11  11   8   10.51    1.38
 -11  12   1    0.31    0.37
 -11  12   2    0.26    0.35
 -11  12   3    2.83    0.45
 -11  12   4    4.32    0.58
 -11  12   5    0.43    0.36
 -11  12   6    1.19    0.32
 -11  12   7    0.34    1.82
 -11  13   2    0.41    0.42
 -11  13   3    0.42    0.39
 -11  13   4    1.74    0.52
 -11  13   5    2.47    0.61
 -11  13   6    0.13    0.28
 -11  13   7    0.77    0.32
 -11  14   3    0.26    0.37
 -11  14   4    1.81    0.88
 -11  14   5    1.29    0.64
 -11  14   6    1.80    0.49
 -11  14   7    0.17    0.35
 -11  15   5    0.59    0.30
 -10   0   2    0.03    0.31
 -10   0   4    0.49    0.33
 -10   0   6    6.77    0.64
 -10   0   8    3.23    0.43
 -10   0  10    0.54    0.92
 -10   0  12    5.40    0.62
 -10   1   1    0.99    0.25
 -10   1   2    1.50    0.36
 -10   1   3    2.77    0.46
 -10   1   4    4.75    0.62
 -10   1   5    0.25    0.33
 -10   1   6    0.14    0.37
 -10   1   7    3.52    0.40
 -10   1   8    1.14    0.25
 -10   1   9    1.30    0.32
 -10   1  10    0.99    0.25
 -10   1  11    0.13    0.35
 -10   1  12    0.01    0.54
 -10   2   1    5.03    0.57
 -10   2   2    9.81    0.70
 -10   2   3    1.02    0.32
 -10   2   4    0.01    1.81
 -10   2   5    1.05    0.31
 -10   2   6    0.00    0.27
 -10   2   7    0.05    0.28
 -10   2   8    3.10    0.33
 -10   2   9    0.84    0.74
 -10   3   1   11.94    0.66
 -10   3   4    5.20    0.45
 -10   3   5    0.64    2.48
 -10   3   6    3.62    0.45
 -10   3   8    5.15    0.46
 -10   3   9    0.78    0.31
 -10   3  11    0.22    0.29
 -10   3  12    0.11    0.31
 -10   4   1    0.09    0.25
 -10   4   2   10.11    0.52
 -10   4   3    5.93    0.49
 -10   4   4    0.98    0.30
 -10   4   5    0.14    0.27
 -10   4   6    0.18    0.28
 -10   4   7    2.19    0.49
 -10   4   8    1.51    0.32
 -10   4   9    0.07    0.29
 -10   4  10    0.45    0.29
 -10   4  11    5.70    0.56
 -10   4  12    0.06    0.33
 -10   5   1    0.46    0.26
 -10   5   2    1.09    0.26
 -10   5   3    1.63    0.27
 -10   5   4    0.05    0.26
 -10   5   5    0.26    0.27
 -10   5   6    0.05    0.30
 -10   5   7    0.38    0.37
 -10   5   8    0.70    0.29
 -10   5   9    1.10    0.31
 -10   5  10    0.07    0.31
 -10   5  11    0.10    0.34
 -10   5  12    0.11    0.33
 -10   6   1    0.43    0.26
 -10   6   2    5.10    0.49
 -10   6   3   10.67    0.50
 -10   6   4    0.04    0.25
 -10   6   5    1.08    0.38
 -10   6   6    2.17    0.31
 -10   6   7    0.02    0.32
 -10   6   8    0.05    0.36
 -10   6   9    2.59    0.32
 -10   6  10    0.88    0.33
 -10   6  11    0.55    0.33
 -10   6  12    0.28    0.31
 -10   7   1    0.32    0.25
 -10   7   2    3.35    0.46
 -10   7   3    0.31    0.25
 -10   7   4    0.48    0.29
 -10   7   5    0.76    0.28
 -10   7   6    1.19    0.30
 -10   7   7    0.00    0.36
 -10   7   8    0.14    0.37
 -10   7   9    1.17    0.31
 -10   7  10    2.96    0.48
 -10   7  11    2.56    0.46
 -10   7  12    1.21    0.35
 -10   8   1    2.35    0.28
 -10   8   2    0.61    0.48
 -10   8   3    0.01    0.25
 -10   8   4    1.68    0.56
 -10   8   5    3.00    0.51
 -10   8   6    0.06    0.33
 -10   8   7    2.91    1.02
 -10   8   8    2.08    0.48
 -10   8   9    0.33    0.31
 -10   8  10    3.48    0.53
 -10   8  11    2.91    0.55
 -10   9   1    0.02    0.35
 -10   9   2    0.00    0.27
 -10   9   3    1.39    0.31
 -10   9   4    0.34    0.31
 -10   9   5    0.09    0.27
 -10   9   6    1.63    0.52
 -10   9   8    1.89    0.31
 -10   9   9    3.78    0.42
 -10   9  10    0.18    0.29
 -10   9  11    4.25    0.63
 -10  10   1    0.18    0.30
 -10  10   2    5.51    0.50
 -10  10   3    0.52    0.34
 -10  10   4    0.14    0.71
 -10  10   5    2.18    0.70
 -10  10   6    0.83    0.55
 -10  10   7    6.40    0.52
 -10  10   8    2.10    0.32
 -10  10   9    0.04    0.37
 -10  10  10    3.13    0.71
 -10  11   1    2.47    0.67
 -10  11   3    0.95    0.57
 -10  11   4    0.70    0.46
 -10  11   6    2.15    0.54
 -10  11   7    0.00    0.48
 -10  11   8    5.59    1.51
 -10  11   9    1.83    0.43
 -10  11  10    1.71    0.82
 -10  11  11    0.01    0.39
 -10  12   1    4.02    0.56
 -10  12   2    3.97    0.62
 -10  12   6    2.58    0.51
 -10  12   7    1.54    0.38
 -10  12   9    0.00    0.37
 -10  12  10    0.16    0.38
 -10  13   1    0.07    0.32
 -10  13   2    2.90    0.44
 -10  13   3    0.02    0.32
 -10  13   4    0.67    0.59
 -10  13   5    1.88    0.35
 -10  13   6    0.64    0.32
 -10  13   7    3.20    0.50
 -10  13   8    3.64    0.68
 -10  13   9    1.07    0.45
 -10  13  10    0.00    0.39
 -10  14   1    1.65    0.37
 -10  14   2    1.61    0.36
 -10  14   3    3.59    0.87
 -10  14   4    0.47    0.32
 -10  14   5    1.43    0.34
 -10  14   6    0.44    0.29
 -10  14   7    0.09    0.82
 -10  14   8    0.02    0.55
 -10  15   1    1.09    0.40
 -10  15   2    0.64    0.34
 -10  15   3    3.26    0.53
 -10  15   4    5.64    0.59
 -10  15   5    0.38    0.24
 -10  15   6    0.59    0.26
 -10  15   7    3.22    0.57
 -10  15   8    0.71    0.32
 -10  16   1    2.47    0.58
 -10  16   2    4.04    0.56
 -10  16   3    0.10    0.42
 -10  16   4    0.75    0.32
 -10  16   5    1.49    0.46
 -10  16   6    0.00    0.31
 -10  16   7    2.50    0.34
 -10  16   8    0.31    0.40
 -10  17   2   18.80    0.90
 -10  17   3    6.92    0.67
 -10  17   4    1.01    0.37
 -10  17   5    0.00    0.63
 -10  17   6    0.19    0.33
 -10  17   7    3.13    0.62
 -10  18   4    0.05    0.30
 -10  18   5    0.00    0.27
  -9   0   2    0.28    0.52
  -9   0   4   11.13    0.79
  -9   0   6    5.55    0.75
  -9   0   8    0.05    0.39
  -9   0  10    0.11    0.31
  -9   0  12    1.83    0.39
  -9   1   1    9.14    1.01
  -9   1   2    3.94    0.57
  -9   1   3    9.37    0.88
  -9   1   4    0.14    0.64
  -9   1   5    0.68    0.34
  -9   1   6    1.34    0.34
  -9   1   7    1.54    0.66
  -9   1   8    0.22    0.36
  -9   1   9    2.51    0.48
  -9   1  10    0.44    0.23
  -9   1  11    0.02    0.24
  -9   1  12    0.64    0.30
  -9   1  13    7.86    0.57
  -9   2   1    0.01    0.40
  -9   2   2    4.49    0.67
  -9   2   3    2.76    0.39
  -9   2   4    0.40    0.29
  -9   2   5    0.51    0.44
  -9   2   6    1.03    0.31
  -9   2   7    2.40    0.30
  -9   2   8    0.14    0.28
  -9   2   9    0.20    0.26
  -9   2  10    0.88    0.71
  -9   2  11    1.64    0.39
  -9   2  12    2.18    0.85
  -9   3   1    6.86    0.50
  -9   3   2    2.02    0.50
  -9   3   3    0.82    0.91
  -9   3   4    0.30    0.43
  -9   3   5    4.01    0.40
  -9   3   6   12.94    0.70
  -9   3   7    2.33    0.29
  -9   3   8   16.87    0.64
  -9   3   9    0.29    0.36
  -9   3  10    0.15    0.24
  -9   3  11    0.46    0.29
  -9   3  12    2.06    0.53
  -9   3  13    0.63    0.32
  -9   4   1    1.03    0.24
  -9   4   2    2.43    0.40
  -9   4   3    0.29    0.43
  -9   4   4    0.05    1.08
  -9   4   5    1.07    0.92
  -9   4   6    0.18    1.37
  -9   4   7    0.09    1.73
  -9   4   8    9.37    0.57
  -9   4   9   10.07    0.56
  -9   4  10    1.04    0.29
  -9   4  11    6.60    0.56
  -9   4  12    1.35    0.30
  -9   4  13    0.11    0.31
  -9   5   1    0.04    0.24
  -9   5   2    1.80    0.34
  -9   5   3    0.86    0.40
  -9   5   4    0.07    0.31
  -9   5   5    0.03    0.28
  -9   5   6    6.63    0.48
  -9   5   7    0.01    0.31
  -9   5   8    2.81    0.47
  -9   5   9    7.25    0.56
  -9   5  10    0.54    0.38
  -9   5  11    4.02    0.67
  -9   5  12    0.00    0.28
  -9   5  13    0.46    0.30
  -9   6   1    0.90    0.25
  -9   6   2    5.11    0.62
  -9   6   3    1.23    0.53
  -9   6   4    0.37    0.39
  -9   6   5    0.03    0.32
  -9   6   6    9.86    0.54
  -9   6   7    1.38    0.33
  -9   6   8   11.98    0.57
  -9   6   9    1.19    0.30
  -9   6  10    0.12    0.30
  -9   6  11    2.74    0.48
  -9   6  12    0.15    0.46
  -9   7   1    1.02    0.27
  -9   7   2    1.37    0.26
  -9   7   3    1.12    0.29
  -9   7   4    0.63    0.30
  -9   7   5    1.15    0.30
  -9   7   6    1.67    0.31
  -9   7   7    0.19    0.28
  -9   7   8    3.64    0.42
  -9   7   9    2.22    0.30
  -9   7  10    4.10    0.67
  -9   7  11    0.98    0.50
  -9   7  12    0.58    0.33
  -9   8   1    0.12    0.24
  -9   8   2    2.56    0.42
  -9   8   3    4.50    0.63
  -9   8   4    0.12    0.28
  -9   8   5    0.04    0.36
  -9   8   6    0.08    0.28
  -9   8   8    0.87    0.31
  -9   8   9    0.05    0.27
  -9   8  10    3.56    0.51
  -9   8  11    0.86    0.28
  -9   8  12    0.08    0.28
  -9   9   1    0.05    0.24
  -9   9   2    2.74    0.45
  -9   9   3    0.19    0.31
  -9   9   4    0.61    0.28
  -9   9   5    8.36    0.59
  -9   9   6    0.00    0.28
  -9   9   8    0.18    0.33
  -9   9   9    0.06    0.31
  -9   9  10    1.11    0.28
  -9   9  11    0.27    0.74
  -9   9  12    0.59    0.61
  -9  10   1    0.93    0.29
  -9  10   2    0.05    0.33
  -9  10   3   10.32    0.66
  -9  10   4    4.27    0.54
  -9  10   5    1.05    1.01
  -9  10   6    4.31    0.43
  -9  10   7   14.92    1.08
  -9  10   8    1.62    1.04
  -9  10   9    0.13    0.48
  -9  10  10    0.23    0.31
  -9  10  12    1.20    1.23
  -9  11   1    0.14    0.33
  -9  11   2    0.15    0.26
  -9  11   3   17.76    0.72
  -9  11   4    3.81    1.07
  -9  11   5    2.85    0.87
  -9  11   8   11.37    2.36
  -9  11  10    5.51    0.60
  -9  11  11    0.33    0.44
  -9  12   2    1.51    0.60
  -9  12   5    2.86    0.74
  -9  12   6    2.11    0.39
  -9  12   7    3.37    0.83
  -9  12   8    2.50    0.79
  -9  12   9    0.31    0.37
  -9  12  10    0.12    0.36
  -9  12  11    0.07    0.37
  -9  13   1    0.79    0.31
  -9  13   2    1.52    0.60
  -9  13   3    0.03    0.29
  -9  13   4    0.03    0.28
  -9  13   5    0.34    0.42
  -9  13   6    0.81    0.32
  -9  13   7    1.71    0.44
  -9  13   8    1.31    0.37
  -9  13  10    0.01    0.35
  -9  13  11    2.02    0.42
  -9  14   1    0.38    0.29
  -9  14   2    0.69    0.28
  -9  14   3    3.42    0.56
  -9  14   4    2.82    0.48
  -9  14   5    0.32    0.27
  -9  14   6    0.00    0.29
  -9  14   7    3.02    0.65
  -9  14   8    1.78    0.30
  -9  14  10    4.41    0.67
  -9  15   1    2.39    0.44
  -9  15   2    1.99    0.33
  -9  15   3    0.01    0.43
  -9  15   4    1.41    0.34
  -9  15   5    0.01    0.32
  -9  15   6    2.57    0.43
  -9  15   7    1.23    0.60
  -9  15   8    1.49    0.37
  -9  15   9    6.83    0.71
  -9  15  10   10.28    0.73
  -9  16   1    2.64    0.37
  -9  16   2   11.27    0.59
  -9  16   3    2.88    0.42
  -9  16   4    4.05    0.57
  -9  16   5    0.31    0.28
  -9  16   6    0.19    0.50
  -9  16   7    1.10    0.46
  -9  16   8    0.43    0.29
  -9  16   9    7.79    0.66
  -9  17   1    0.57    0.37
  -9  17   2    4.05    0.80
  -9  17   3    0.36    0.32
  -9  17   4    0.01    0.27
  -9  17   5    0.55    0.27
  -9  17   6    2.50    0.39
  -9  17   7    0.03    0.29
  -9  17   8    0.70    0.29
  -9  17   9   31.13    1.01
  -9  18   1    6.31    0.55
  -9  18   2    0.07    0.37
  -9  18   3    1.09    0.53
  -9  18   4    0.24    0.30
  -9  18   5    1.26    0.61
  -9  18   6    0.16    0.31
  -9  18   7    0.26    0.27
  -9  18   8    0.05    0.29
  -9  19   1    2.77    0.59
  -9  19   2    0.03    0.39
  -9  19   3    2.62    0.41
  -9  19   4    0.05    0.30
  -9  19   5    3.60    0.57
  -9  19   6    0.21    0.33
  -9  19   7    0.15    0.69
  -9  20   2    2.97    0.36
  -9  20   3    0.10    0.36
  -9  20   4    0.61    0.38
  -9  20   6    0.75    0.73
  -8   0   2   19.07    0.48
  -8   0   4   33.10    1.14
  -8   0   6    8.39    0.83
  -8   0   8    1.87    0.39
  -8   0  10    0.82    0.31
  -8   0  12    0.22    0.32
  -8   1   1   34.28    0.71
  -8   1   2    1.60    0.35
  -8   1   3    1.03    0.25
  -8   1   4    0.00    0.24
  -8   1   5    0.37    0.33
  -8   1   6    4.18    0.41
  -8   1   7    0.10    0.32
  -8   1   8    0.54    0.25
  -8   1   9    8.39    0.41
  -8   1  10    0.10    0.23
  -8   1  11    0.47    0.24
  -8   1  12    0.12    0.24
  -8   1  13    2.00    0.29
  -8   2   1   15.29    0.40
  -8   2   2    1.57    0.42
  -8   2   3    0.92    0.22
  -8   2   4    0.95    0.24
  -8   2   5    1.14    0.21
  -8   2   6    1.03    0.24
  -8   2   7   29.94    0.68
  -8   2   8    5.36    0.42
  -8   2   9    0.14    0.33
  -8   2  10    1.08    0.24
  -8   2  11    0.04    0.24
  -8   2  12    0.13    0.25
  -8   2  13    0.80    0.31
  -8   3   1   15.68    0.50
  -8   3   2    2.44    0.30
  -8   3   3    8.70    0.37
  -8   3   4    0.03    0.29
  -8   3   5    4.32    0.37
  -8   3   6    0.37    0.30
  -8   3   7    1.20    0.42
  -8   3   8    9.13    0.59
  -8   3   9   15.38    0.77
  -8   3  10    4.90    0.46
  -8   3  11    0.30    0.26
  -8   3  12    0.26    0.28
  -8   4   1    0.00    0.24
  -8   4   2    0.03    0.20
  -8   4   3    1.72    0.35
  -8   4   4    7.45    0.38
  -8   4   5    0.68    0.33
  -8   4   6    3.77    0.43
  -8   4   7    2.20    0.44
  -8   4   8   20.80    0.70
  -8   4   9   16.85    1.12
  -8   4  10    2.51    0.27
  -8   4  11    0.98    0.31
  -8   4  13    1.64    0.32
  -8   5   1    0.26    0.19
  -8   5   2    5.77    0.72
  -8   5   3    6.74    0.45
  -8   5   4    0.00    0.19
  -8   5   5    1.78    0.24
  -8   5   6    5.28    0.36
  -8   5   7    0.11    0.29
  -8   5   8    7.28    0.58
  -8   5   9    2.79    0.33
  -8   5  10    1.04    0.36
  -8   5  11    0.16    0.28
  -8   5  12    0.06    0.31
  -8   5  13    0.69    0.31
  -8   6   1    0.00    0.34
  -8   6   2    7.27    0.38
  -8   6   3    3.43    0.26
  -8   6   4    0.08    0.20
  -8   6   5    0.14    0.36
  -8   6   6    1.72    0.36
  -8   6   7    0.14    0.50
  -8   6   8    7.84    0.71
  -8   6   9    1.86    0.46
  -8   6  10    0.40    0.34
  -8   6  11    0.52    0.98
  -8   6  12    0.10    0.27
  -8   6  13    2.30    0.41
  -8   7   1    3.24    0.34
  -8   7   2    3.11    0.83
  -8   7   3    8.11    0.38
  -8   7   4    0.03    0.35
  -8   7   5    0.52    0.39
  -8   7   6    0.68    0.29
  -8   7   7    0.41    0.38
  -8   7   8    0.81    0.31
  -8   7   9    5.62    0.50
  -8   7  10    2.01    0.61
  -8   7  11    2.08    0.44
  -8   7  12    0.02    0.26
  -8   7  13    0.86    0.32
  -8   8   1    4.51    0.52
  -8   8   2    0.37    1.02
  -8   8   3    9.05    0.87
  -8   8   4    0.60    0.29
  -8   8   5    0.20    0.32
  -8   8   6    5.64    0.54
  -8   8   7    0.18    0.57
  -8   8   8    1.61    0.41
  -8   8   9    0.93    0.42
  -8   8  10    7.71    0.62
  -8   8  11    0.09    0.28
  -8   8  12    5.28    0.56
  -8   9   1    0.08    0.46
  -8   9   2   11.62    0.72
  -8   9   3    0.32    0.68
  -8   9   4    2.74    0.36
  -8   9   5    1.43    0.35
  -8   9   6    1.46    0.65
  -8   9   7    1.85    1.65
  -8   9   8    6.98    0.86
  -8   9   9    0.05    0.30
  -8   9  10    0.50    1.85
  -8   9  11    4.96    0.64
  -8   9  12    5.59    0.63
  -8  10   1    7.37    0.76
  -8  10   3    7.14    0.47
  -8  10   4    0.16    1.24
  -8  10   6    0.74    1.17
  -8  10   7    5.10    0.99
  -8  10   8    2.28    0.86
  -8  10   9    7.35    0.54
  -8  10  12    6.24    0.65
  -8  11   2   24.42    1.21
  -8  11   5    0.86    1.83
  -8  11   6    0.86    1.77
  -8  11   8    6.21    0.93
  -8  11   9    0.91    0.35
  -8  11  10    0.00    0.30
  -8  11  11    0.01    0.33
  -8  11  12    0.30    0.35
  -8  12   3    2.92    0.37
  -8  12   4    3.04    0.70
  -8  12   5    3.04    0.55
  -8  12   6    0.23    0.45
  -8  12   9    1.16    0.34
  -8  12  10    0.99    0.39
  -8  12  11    0.04    0.34
  -8  12  12    4.78    0.65
  -8  13   1    0.01    0.30
  -8  13   2    3.54    0.94
  -8  13   3   14.26    0.62
  -8  13   4    0.07    0.70
  -8  13   5    0.36    0.43
  -8  13   6    2.82    0.38
  -8  13   7    3.05    0.55
  -8  13  10    0.02    0.32
  -8  13  11    0.10    0.34
  -8  14   1    2.16    0.59
  -8  14   2    0.13    1.02
  -8  14   3    8.22    0.52
  -8  14   4    0.86    0.68
  -8  14   5    0.08    0.25
  -8  14   6    1.49    0.46
  -8  14   8    0.42    0.79
  -8  14   9    1.16    1.14
  -8  14  10    0.44    0.36
  -8  14  11    3.98    0.86
  -8  15   1    0.51    0.66
  -8  15   2    2.83    0.70
  -8  15   3    5.86    0.68
  -8  15   4    0.83    0.60
  -8  15   5    1.14    0.31
  -8  15   6    0.03    0.28
  -8  15   7    0.07    0.34
  -8  15   8    0.03    0.36
  -8  15   9    5.30    1.03
  -8  15  10    6.04    0.60
  -8  15  11    0.10    0.48
  -8  16   1    3.58    0.59
  -8  16   2    3.73    0.80
  -8  16   3    0.66    1.31
  -8  16   4    0.78    0.39
  -8  16   6    0.02    0.34
  -8  16   7    7.23    0.51
  -8  16   8    5.12    0.58
  -8  17   1    0.20    0.42
  -8  17   3    1.57    0.95
  -8  17   6    3.03    0.80
  -8  17   7    0.09    0.32
  -8  17   8    2.90    0.62
  -8  17   9   27.73    0.90
  -8  17  10   10.95    0.76
  -8  18   1    2.84    0.76
  -8  18   3    3.99    0.67
  -8  18   6    0.90    0.36
  -8  18   7    0.89    0.27
  -8  18   8    7.36    0.57
  -8  18   9   15.22    0.74
  -8  19   1    7.04    0.84
  -8  19   2    0.21    0.44
  -8  19   6    7.94    0.81
  -8  19   7    3.32    0.81
  -8  19   8    7.41    0.65
  -8  19   9    1.26    0.38
  -8  20   1    5.78    0.97
  -8  20   2    6.84    0.65
  -8  20   3    2.32    0.65
  -8  20   7    0.00    0.26
  -8  20   8    0.61    0.31
  -8  21   1    0.41    0.29
  -8  21   2    0.62    0.37
  -8  21   3    3.12    0.73
  -8  21   4    2.40    0.57
  -8  21   5    0.00    0.36
  -8  21   7    4.42    0.74
  -8  22   2    0.43    0.36
  -8  22   3    0.00    0.54
  -8  22   4    0.32    0.36
  -8  22   5    3.60    0.69
  -7   0   2    2.84    0.33
  -7   0   4    0.29    0.21
  -7   0   6   16.10    0.40
  -7   0   8   36.67    0.87
  -7   0  10    3.37    1.65
  -7   0  12    0.04    0.38
  -7   0  14    1.84    0.45
  -7   1   1    0.29    0.19
  -7   1   2    4.60    0.20
  -7   1   3   11.59    0.32
  -7   1   4    2.77    0.21
  -7   1   5    1.69    0.22
  -7   1   6    2.66    0.34
  -7   1   7    1.09    0.19
  -7   1   8    3.04    0.41
  -7   1   9    0.24    0.25
  -7   1  10    0.26    0.28
  -7   1  11    1.05    0.26
  -7   1  12    3.06    0.32
  -7   1  13    0.26    0.31
  -7   1  14    1.62    0.34
  -7   2   1    9.38    0.27
  -7   2   2    1.07    0.22
  -7   2   3    0.79    0.22
  -7   2   4    0.51    0.15
  -7   2   5   29.44    0.40
  -7   2   6    0.14    0.23
  -7   2   7    8.29    0.36
  -7   2   8    3.48    0.38
  -7   2   9    9.27    0.70
  -7   2  10    1.98    0.33
  -7   2  11    2.63    0.35
  -7   2  12    0.46    0.23
  -7   2  13    0.05    0.26
  -7   2  14    1.99    0.92
  -7   3   1    8.30    0.28
  -7   3   2    3.47    0.24
  -7   3   3    6.66    0.29
  -7   3   4    1.38    0.21
  -7   3   5    0.16    0.16
  -7   3   6    0.57    0.31
  -7   3   7   16.05    0.55
  -7   3   8   15.27    0.58
  -7   3   9    1.59    0.51
  -7   3  10    0.01    0.24
  -7   3  11    0.11    0.22
  -7   3  12    0.25    0.25
  -7   3  13    1.61    0.35
  -7   3  14    9.50    0.59
  -7   4   1   23.54    0.55
  -7   4   2    8.47    0.26
  -7   4   3    7.00    0.47
  -7   4   4    6.69    0.28
  -7   4   5    2.03    0.17
  -7   4   6    0.48    0.34
  -7   4   7    0.12    0.20
  -7   4   8   20.75    0.84
  -7   4   9    2.27    0.49
  -7   4  10    0.89    0.58
  -7   4  11    0.01    0.23
  -7   4  12    0.98    0.68
  -7   4  13    0.12    0.63
  -7   4  14    6.77    0.58
  -7   5   1    4.88    0.30
  -7   5   2   36.77    0.64
  -7   5   3    8.26    0.32
  -7   5   4    1.68    0.20
  -7   5   5    1.88    0.21
  -7   5   6   13.16    0.35
  -7   5   7    5.58    0.38
  -7   5   8    3.70    0.35
  -7   5   9    2.45    0.66
  -7   5  10    8.11    0.54
  -7   5  11    0.81    0.36
  -7   5  12    0.45    0.27
  -7   5  13    0.00    0.28
  -7   6   1    0.89    0.25
  -7   6   2    8.14    0.33
  -7   6   3    4.88    0.29
  -7   6   4    5.17    0.36
  -7   6   5    0.77    0.25
  -7   6   6    0.56    0.25
  -7   6   7    1.29    0.35
  -7   6   8    0.09    0.26
  -7   6   9    8.16    0.77
  -7   6  10    1.38    2.52
  -7   6  11    0.01    0.25
  -7   6  12    1.14    0.36
  -7   6  13    0.34    0.28
  -7   7   1    3.21    0.42
  -7   7   2   10.15    0.39
  -7   7   3   11.75    0.36
  -7   7   4    2.96    0.33
  -7   7   5    0.00    0.39
  -7   7   6    7.20    0.31
  -7   7   7    2.41    0.47
  -7   7   8    0.51    0.44
  -7   7   9    1.37    0.34
  -7   7  10    0.66    0.27
  -7   7  11    0.00    0.34
  -7   7  12    0.00    0.26
  -7   7  13    0.64    0.29
  -7   8   1   22.09    0.56
  -7   8   2   54.40    0.83
  -7   8   3   17.15    0.46
  -7   8   4    1.75    0.25
  -7   8   5   11.97    0.44
  -7   8   6   15.28    0.48
  -7   8   7   23.77    0.61
  -7   8   8    4.14    0.53
  -7   8   9    1.64    0.35
  -7   8  10    0.01    0.24
  -7   8  11    0.70    0.27
  -7   8  12    0.02    0.27
  -7   9   1    1.27    0.73
  -7   9   2   61.26    1.09
  -7   9   3    0.69    0.31
  -7   9   4    4.83    0.83
  -7   9   5    1.60    0.52
  -7   9   6    1.76    0.28
  -7   9   7    1.75    0.52
  -7   9   8    0.57    0.48
  -7   9   9   12.92    0.58
  -7   9  10    5.45    0.60
  -7   9  11    4.78    0.57
  -7   9  13    0.54    0.37
  -7  10   1   27.22    0.83
  -7  10   2    3.05    0.39
  -7  10   3    2.82    0.79
  -7  10   4    0.46    0.67
  -7  10   5    6.89    0.83
  -7  10   6    0.46    0.76
  -7  10   7    4.82    0.55
  -7  10   8    9.42    0.84
  -7  10   9    0.24    1.94
  -7  10  10    0.31    0.33
  -7  10  12    7.42    1.01
  -7  10  13    0.06    0.34
  -7  11   1   36.36    1.28
  -7  11   2   35.65    0.97
  -7  11   3    1.15    0.41
  -7  11   4    3.73    0.40
  -7  11   5    4.99    0.50
  -7  11   6    0.19    0.92
  -7  11   9    2.02    0.81
  -7  11  10    0.48    0.39
  -7  11  11    0.34    0.36
  -7  11  12    0.37    0.33
  -7  12   1   33.46    1.23
  -7  12   2   17.17    0.59
  -7  12   3    0.79    0.36
  -7  12   4    0.14    0.37
  -7  12   5    0.02    0.76
  -7  12   6    0.21    1.50
  -7  12   7    2.91    1.05
  -7  12  10    0.17    0.61
  -7  12  11    2.34    0.59
  -7  12  12    0.76    0.38
  -7  13   1   16.11    0.63
  -7  13   2    4.05    0.68
  -7  13   3    0.05    0.52
  -7  13   4    0.55    0.95
  -7  13   5    0.04    1.03
  -7  13   6    2.33    0.40
  -7  13   7    3.38    0.77
  -7  13  10    3.75    0.58
  -7  13  11    0.53    0.33
  -7  13  12    0.11    0.39
  -7  14   1    7.74    0.70
  -7  14   2    3.75    0.78
  -7  14   3    1.96    1.45
  -7  14   4    0.02    1.17
  -7  14   5    0.20    0.46
  -7  14   6    0.28    0.29
  -7  14   7    2.05    0.89
  -7  14  10    1.52    0.34
  -7  14  11    0.32    0.36
  -7  14  12    3.23    0.64
  -7  15   1    3.81    0.67
  -7  15   2   14.25    1.97
  -7  15   3    0.01    1.44
  -7  15   4    3.16    0.40
  -7  15   5    0.08    0.79
  -7  15   6    0.00    0.30
  -7  15   7   12.00    0.59
  -7  15   8    0.17    0.34
  -7  15   9    6.31    0.67
  -7  15  11    0.08    0.54
  -7  16   2    1.54    0.72
  -7  16   3    6.60    0.78
  -7  16   4    1.47    0.47
  -7  16   5    1.31    0.34
  -7  16   6    0.27    0.31
  -7  16   7    1.60    0.48
  -7  16   8    0.66    0.25
  -7  16   9    0.00    0.26
  -7  17   1    1.57    0.79
  -7  17   3    5.27    0.66
  -7  17   4    2.24    0.31
  -7  17   5    0.36    0.27
  -7  17   6    0.69    0.30
  -7  17   7    1.16    0.49
  -7  17   8    0.68    0.23
  -7  17   9    0.13    0.44
  -7  18   3    5.49    0.76
  -7  18   4    0.06    0.29
  -7  18   6    2.29    0.54
  -7  18   7    3.45    0.57
  -7  18   8    9.66    0.60
  -7  18   9    2.35    0.45
  -7  18  10    1.36    1.05
  -7  19   1    0.06    0.67
  -7  19   3    0.01    0.26
  -7  19   4    0.24    0.30
  -7  19   7    0.47    0.34
  -7  19   8    0.90    0.38
  -7  19   9    0.58    0.29
  -7  20   1    1.70    0.32
  -7  20   2    0.95    0.33
  -7  20   3    0.04    0.28
  -7  20   4    0.15    0.27
  -7  20   5    0.42    0.79
  -7  20   8    0.01    0.27
  -7  20   9    0.49    0.33
  -7  21   1    1.13    0.31
  -7  21   2    0.05    0.43
  -7  21   3    1.78    0.38
  -7  21   4    0.04    0.26
  -7  21   5    0.51    0.35
  -7  21   6    1.31    0.31
  -7  21   8    0.01    0.63
  -7  22   1    0.30    0.37
  -7  22   2    0.46    1.03
  -7  22   3    1.50    0.34
  -7  22   4    0.01    0.30
  -7  22   5    1.43    0.35
  -7  22   6    0.09    0.35
  -7  22   7    0.29    0.36
  -7  23   1    0.71    2.07
  -7  23   3    1.70    0.37
  -7  23   4    0.20    0.27
  -7  23   5    0.78    0.54
  -7  23   6    0.85    0.37
  -7  24   3    0.24    0.40
  -7  24   4    0.20    0.33
  -6   0   2    1.68    0.35
  -6   0   4    0.39    0.32
  -6   0   6  119.89    1.36
  -6   0   8    9.03    0.49
  -6   0  10    0.82    0.32
  -6   0  12    0.00    0.30
  -6   0  14    4.85    0.65
  -6   1   1    2.39    0.24
  -6   1   2    0.76    0.14
  -6   1   3    4.76    0.25
  -6   1   4    4.66    0.26
  -6   1   5    0.09    0.18
  -6   1   6   15.07    0.41
  -6   1   7   28.91    0.51
  -6   1   8    0.97    0.31
  -6   1   9    2.44    0.26
  -6   1  10    4.72    0.40
  -6   1  11    0.91    0.34
  -6   1  12    0.02    0.27
  -6   1  13    1.94    0.32
  -6   1  14    3.67    0.53
  -6   2   1    7.34    0.24
  -6   2   2    0.71    0.17
  -6   2   3    1.20    0.21
  -6   2   4    2.07    0.16
  -6   2   5    0.15    0.23
  -6   2   6    7.45    0.18
  -6   2   7    1.32    0.20
  -6   2   8    0.07    0.18
  -6   2   9    4.23    0.62
  -6   2  10    8.39    0.81
  -6   2  11    0.25    0.25
  -6   2  12    3.50    0.30
  -6   2  13    0.39    0.46
  -6   2  14    1.92    0.47
  -6   3   1    4.78    0.26
  -6   3   2    9.97    0.30
  -6   3   3   30.92    0.57
  -6   3   4    5.39    0.23
  -6   3   5    6.43    0.26
  -6   3   6    7.76    0.28
  -6   3   7    5.97    0.43
  -6   3   8   14.79    0.42
  -6   3   9    0.12    0.33
  -6   3  10    0.99    0.27
  -6   3  11    0.01    0.23
  -6   3  12    0.00    0.22
  -6   3  13    1.90    0.30
  -6   3  14    4.14    0.54
  -6   4   1    3.48    0.19
  -6   4   2    1.77    0.15
  -6   4   3    1.20    0.18
  -6   4   4   15.97    0.29
  -6   4   5   19.48    0.29
  -6   4   6    3.30    0.43
  -6   4   7   15.45    0.32
  -6   4   8    6.19    0.36
  -6   4   9    2.69    0.58
  -6   4  10    0.34    0.31
  -6   4  11    0.07    0.23
  -6   4  12    0.85    0.27
  -6   4  14    4.16    0.56
  -6   5   1    3.78    0.22
  -6   5   2    0.18    0.14
  -6   5   3    1.82    0.17
  -6   5   4   23.75    0.36
  -6   5   5   12.92    0.26
  -6   5   6   22.96    0.50
  -6   5   7    1.74    0.31
  -6   5   8   33.11    0.68
  -6   5   9    9.69    0.60
  -6   5  10    1.85    0.25
  -6   5  11    1.19    0.50
  -6   5  12    4.29    0.47
  -6   5  13    2.34    0.29
  -6   5  14    0.06    0.32
  -6   6   1    0.04    0.18
  -6   6   2    5.75    0.31
  -6   6   3    6.08    0.28
  -6   6   4    0.06    0.15
  -6   6   5    2.82    0.20
  -6   6   6    0.21    0.19
  -6   6   7    5.08    0.34
  -6   6   8    2.14    0.28
  -6   6   9    0.25    0.53
  -6   6  10    0.28    0.25
  -6   6  11    0.51    0.27
  -6   6  12    0.26    0.27
  -6   6  13    0.42    0.27
  -6   7   1    3.89    0.23
  -6   7   2    1.40    0.17
  -6   7   3    1.24    0.18
  -6   7   4    2.61    0.19
  -6   7   5    2.15    0.23
  -6   7   6    0.89    0.21
  -6   7   7   23.69    0.45
  -6   7   8    1.05    0.49
  -6   7   9    0.64    0.34
  -6   7  10    0.87    0.36
  -6   7  11    1.74    0.47
  -6   7  12    5.83    0.58
  -6   7  13    3.51    0.50
  -6   8   1   40.28    0.52
  -6   8   2    4.46    0.29
  -6   8   3    0.65    0.27
  -6   8   4    0.87    0.31
  -6   8   5    5.90    0.28
  -6   8   6    0.26    0.32
  -6   8   7    1.69    0.32
  -6   8   8    2.04    0.43
  -6   8   9    4.40    0.48
  -6   8  10    0.12    0.29
  -6   8  11    0.74    0.90
  -6   8  12    0.59    0.84
  -6   9   1    0.63    0.31
  -6   9   2   38.43    0.60
  -6   9   3    1.03    0.23
  -6   9   4    0.56    0.25
  -6   9   5    0.01    0.24
  -6   9   6   11.32    0.34
  -6   9   7    0.40    0.24
  -6   9   8   33.22    1.25
  -6   9   9    1.28    1.75
  -6   9  10    4.00    0.55
  -6   9  11    0.01    0.29
  -6   9  13   14.26    0.85
  -6  10   1  154.43    2.58
  -6  10   2    0.00    0.39
  -6  10   3    0.78    0.26
  -6  10   4    0.95    0.26
  -6  10   5   15.44    0.53
  -6  10   6    8.86    0.40
  -6  10   7    3.14    0.38
  -6  10   8    5.35    0.52
  -6  10   9   17.62    0.64
  -6  10  10    2.75    0.92
  -6  10  11   12.83    0.69
  -6  10  12    0.38    0.30
  -6  10  13    0.02    0.34
  -6  11   1    4.94    0.37
  -6  11   2    8.50    0.61
  -6  11   3    0.06    0.39
  -6  11   4    0.54    0.30
  -6  11   5    0.77    0.43
  -6  11   6    5.19    0.57
  -6  11   7   16.34    0.58
  -6  11   8    1.68    1.55
  -6  11  10    4.81    0.56
  -6  11  11    3.67    0.56
  -6  11  12    8.60    0.89
  -6  11  13    1.88    0.41
  -6  12   1   27.50    0.86
  -6  12   2    8.28    1.01
  -6  12   3    5.81    0.48
  -6  12   4   12.36    0.91
  -6  12   5    0.50    0.32
  -6  12   6    7.27    0.69
  -6  12   7    4.49    0.47
  -6  12   8    1.04    1.80
  -6  12  10    4.62    0.55
  -6  12  11    1.00    0.31
  -6  12  12    1.54    0.47
  -6  13   1    4.04    0.57
  -6  13   2    5.65    0.69
  -6  13   3    6.99    1.16
  -6  13   4    2.88    0.50
  -6  13   5    3.62    0.53
  -6  13   6    0.91    0.41
  -6  13   7    0.27    0.28
  -6  13   8    0.12    1.89
  -6  13  11    0.74    0.33
  -6  13  12    0.49    0.37
  -6  14   1    2.45    0.92
  -6  14   2   12.54    0.67
  -6  14   3    0.00    0.77
  -6  14   4    5.75    0.44
  -6  14   5    0.20    0.30
  -6  14   6    1.81    1.07
  -6  14   7    6.51    0.48
  -6  14   8    3.33    0.71
  -6  14  10    1.80    0.74
  -6  14  11    0.00    0.30
  -6  14  12    0.17    0.34
  -6  15   1    0.70    1.62
  -6  15   2    5.22    1.34
  -6  15   3    0.74    1.12
  -6  15   4    3.10    0.46
  -6  15   5    0.00    0.98
  -6  15   6    1.24    0.56
  -6  15   7    3.99    0.71
  -6  15   9    0.01    0.30
  -6  15  10    0.19    0.32
  -6  15  12    0.00    0.35
  -6  16   4    0.32    0.45
  -6  16   5    1.27    0.44
  -6  16   6    6.61    0.57
  -6  16   7   12.69    0.57
  -6  16   8    7.41    0.62
  -6  16   9    0.01    0.27
  -6  16  10    0.76    0.30
  -6  17   2    2.13    1.68
  -6  17   3    0.09    0.30
  -6  17   5    7.09    0.73
  -6  17   6    0.35    0.45
  -6  17   7    0.33    0.24
  -6  17   8    3.17    0.63
  -6  17   9    0.23    0.64
  -6  18   3    1.58    0.39
  -6  18   4    0.18    0.24
  -6  18   5    6.98    0.57
  -6  18   6    0.16    0.45
  -6  18   7    1.08    0.51
  -6  18   8    4.18    0.50
  -6  18   9    2.51    0.77
  -6  18  10    3.29    0.88
  -6  19   3    0.42    0.51
  -6  19   4    0.85    0.33
  -6  19   5    0.25    0.31
  -6  19   8    0.25    0.43
  -6  19   9    1.66    0.30
  -6  19  10    0.08    0.28
  -6  20   1    0.00    0.21
  -6  20   3    0.97    0.30
  -6  20   4    0.62    0.29
  -6  20   5    0.02    0.32
  -6  20   6    0.44    0.33
  -6  20   8    0.17    0.27
  -6  20   9    2.97    0.68
  -6  21   1    2.44    0.52
  -6  21   2    0.37    0.25
  -6  21   3    1.17    0.63
  -6  21   4    0.11    0.34
  -6  21   5    0.17    0.36
  -6  21   6    0.12    0.27
  -6  21   8    5.02    0.59
  -6  21   9   13.11    0.76
  -6  22   1    0.00    0.31
  -6  22   2    0.38    0.27
  -6  22   3    0.02    0.32
  -6  22   4    0.18    0.36
  -6  22   5    1.33    0.29
  -6  22   6    3.99    0.72
  -6  22   7    0.01    0.61
  -6  22   8    1.82    0.48
  -6  23   1    0.13    0.29
  -6  23   2    5.88    0.54
  -6  23   3    1.59    0.53
  -6  23   4    0.58    0.32
  -6  23   5    2.59    0.62
  -6  23   6    0.01    0.34
  -6  23   7    2.50    0.49
  -6  24   1    0.01    0.22
  -6  24   3    0.04    0.26
  -6  24   4    0.03    0.51
  -6  24   5    0.00    0.35
  -6  24   6    0.60    0.37
  -6  25   1    0.89    1.73
  -6  25   2    0.64    1.32
  -6  25   3    0.40    0.26
  -6  25   4    0.36    0.37
  -5   0   2  163.72    4.54
  -5   0   4    7.74    0.25
  -5   0   6   31.94    0.51
  -5   0   8   18.47    0.54
  -5   0  10    4.44    0.55
  -5   0  12    0.44    1.04
  -5   0  14    4.43    0.63
  -5   1   1    6.31    0.31
  -5   1   2    0.15    0.18
  -5   1   3    4.25    0.26
  -5   1   4   42.65    0.74
  -5   1   5   44.02    0.68
  -5   1   6    7.66    0.18
  -5   1   7   43.17    0.56
  -5   1   8   25.56    0.46
  -5   1   9    0.00    0.20
  -5   1  10    0.09    0.28
  -5   1  11    0.95    0.23
  -5   1  12    0.15    0.22
  -5   1  13    6.57    0.46
  -5   1  14    0.00    0.27
  -5   2   1    3.29    0.15
  -5   2   2    8.86    0.37
  -5   2   3    0.33    0.15
  -5   2   4    5.79    0.34
  -5   2   5    0.33    0.24
  -5   2   6   57.56    0.51
  -5   2   7   14.10    0.35
  -5   2   8   16.37    0.32
  -5   2   9   16.48    0.46
  -5   2  10    0.00    0.32
  -5   2  11    6.94    0.42
  -5   2  12    0.32    0.23
  -5   2  13    6.55    0.46
  -5   2  14    1.53    0.37
  -5   3   1    0.02    0.19
  -5   3   2    0.43    0.18
  -5   3   3   26.35    0.64
  -5   3   4    0.27    0.20
  -5   3   5    0.40    0.20
  -5   3   6    3.23    0.22
  -5   3   7   49.81    0.90
  -5   3   8   16.87    0.41
  -5   3   9    6.25    0.40
  -5   3  10    7.23    0.63
  -5   3  11    0.82    0.21
  -5   3  12    3.82    0.43
  -5   3  13    1.57    0.36
  -5   3  14    0.01    0.33
  -5   4   1    0.50    0.25
  -5   4   2    0.00    0.20
  -5   4   3   24.06    0.45
  -5   4   4    1.24    0.27
  -5   4   5   89.21    0.80
  -5   4   6   27.60    0.39
  -5   4   7    2.25    0.19
  -5   4   8   46.52    0.72
  -5   4   9   11.95    0.46
  -5   4  10    0.65    0.24
  -5   4  11    1.41    0.34
  -5   4  12    0.36    0.39
  -5   4  13    0.37    0.26
  -5   5   1    9.33    0.34
  -5   5   2    2.98    0.22
  -5   5   3   17.22    0.25
  -5   5   4    0.01    0.17
  -5   5   5    1.06    0.18
  -5   5   6    2.25    0.18
  -5   5   7    3.30    0.18
  -5   5   8    2.11    0.30
  -5   5   9    2.93    0.24
  -5   5  10    0.25    1.08
  -5   5  11    1.10    0.25
  -5   5  12    2.23    0.31
  -5   5  13    0.00    0.44
  -5   5  14    0.93    0.33
  -5   6   1    9.54    0.31
  -5   6   2   60.89    0.83
  -5   6   3    1.94    0.18
  -5   6   4   17.14    0.28
  -5   6   5    0.33    0.21
  -5   6   6   14.90    0.40
  -5   6   7    3.61    0.37
  -5   6   8    5.42    0.45
  -5   6   9    7.87    0.44
  -5   6  10    2.81    0.40
  -5   6  12    1.23    0.63
  -5   6  13    0.81    0.32
  -5   6  14    2.62    0.63
  -5   7   1   11.17    0.26
  -5   7   2    0.02    0.20
  -5   7   3    0.76    0.22
  -5   7   4    2.66    0.17
  -5   7   5    1.78    0.17
  -5   7   6    0.05    0.19
  -5   7   7    3.40    0.36
  -5   7   8    8.97    0.40
  -5   7   9    0.71    0.45
  -5   7  10    0.16    0.40
  -5   7  11    0.20    0.26
  -5   7  12    9.44    0.57
  -5   7  13    7.32    0.91
  -5   8   1    1.78    0.28
  -5   8   2    4.92    0.28
  -5   8   3    1.17    0.21
  -5   8   4   29.38    0.42
  -5   8   5    1.76    0.15
  -5   8   6    1.33    0.27
  -5   8   7    9.83    0.35
  -5   8   8    0.04    0.22
  -5   8   9   10.94    0.68
  -5   8  10    2.22    1.85
  -5   8  11    2.56    0.44
  -5   9   1    1.63    0.23
  -5   9   2    5.54    0.38
  -5   9   3    0.01    0.25
  -5   9   4    1.85    0.23
  -5   9   5    0.50    0.22
  -5   9   6   27.45    0.50
  -5   9   7    0.49    0.42
  -5   9   8    0.11    0.66
  -5   9   9    1.29    1.02
  -5   9  10    0.36    1.58
  -5   9  11    4.70    0.55
  -5   9  12    0.27    0.56
  -5   9  13    3.55    0.61
  -5  10   1   12.14    0.50
  -5  10   2    0.20    0.20
  -5  10   3    0.04    0.29
  -5  10   4    9.06    0.43
  -5  10   5    1.85    0.52
  -5  10   6    0.55    0.36
  -5  10   7   31.42    0.73
  -5  10   8    6.56    0.44
  -5  10   9   10.10    1.34
  -5  10  10    0.61    0.39
  -5  10  11    0.06    0.28
  -5  10  12    0.75    0.30
  -5  10  13    4.49    0.65
  -5  11   1   19.21    0.46
  -5  11   2    2.39    0.51
  -5  11   3    0.55    0.31
  -5  11   4   11.08    0.41
  -5  11   5    3.04    0.35
  -5  11   6    3.41    0.46
  -5  11   7    0.80    0.26
  -5  11   8    3.45    2.18
  -5  11  10    2.53    0.39
  -5  11  11    2.46    1.01
  -5  11  12    1.16    0.32
  -5  11  13    0.07    0.33
  -5  12   1   19.03    0.47
  -5  12   2   19.80    0.81
  -5  12   3    3.97    0.45
  -5  12   4   27.20    0.75
  -5  12   5    3.68    0.39
  -5  12   6    4.19    0.44
  -5  12   7    2.14    0.51
  -5  12   8    2.49    1.85
  -5  12   9    9.39    0.64
  -5  12  11    0.15    0.29
  -5  12  12    8.38    0.70
  -5  12  13    0.45    0.35
  -5  13   1    1.47    0.33
  -5  13   2    0.36    0.23
  -5  13   3   16.98    0.62
  -5  13   4    5.78    0.35
  -5  13   5    4.86    0.45
  -5  13   6    0.23    0.34
  -5  13   7   16.27    0.67
  -5  13   8    0.57    1.77
  -5  13  10    6.11    0.81
  -5  13  11    0.25    0.35
  -5  13  12    6.53    0.60
  -5  14   1    2.29    0.26
  -5  14   2    1.57    0.40
  -5  14   3    0.81    0.23
  -5  14   4    1.52    0.24
  -5  14   5    9.20    0.60
  -5  14   6    2.65    0.48
  -5  14   7    1.97    0.56
  -5  14   8   14.40    0.94
  -5  14  12    0.02    0.39
  -5  15   1    5.61    0.51
  -5  15   2    2.40    0.61
  -5  15   3    1.57    0.56
  -5  15   4    0.77    0.59
  -5  15   5    2.79    0.93
  -5  15   6    3.89    0.81
  -5  15   7    1.10    0.24
  -5  15   8    0.55    1.91
  -5  15  10    1.44    0.35
  -5  15  12    1.95    0.91
  -5  16   1    0.00    1.10
  -5  16   2    6.31    0.48
  -5  16   3    1.20    0.45
  -5  16   4    0.07    0.34
  -5  16   5    0.18    0.88
  -5  16   6    0.12    0.38
  -5  16   7    9.90    0.84
  -5  16   8   10.76    0.53
  -5  16   9    3.51    0.50
  -5  16  10    0.04    0.27
  -5  17   1    1.15    1.26
  -5  17   2    3.36    0.52
  -5  17   3    6.72    0.54
  -5  17   4    1.76    0.31
  -5  17   5    6.69    0.74
  -5  17   6    0.88    0.96
  -5  17   7    8.24    0.95
  -5  17   8    0.34    0.37
  -5  17   9    0.13    0.27
  -5  17  11    0.80    0.84
  -5  18   2    3.76    0.79
  -5  18   3    0.19    0.28
  -5  18   4    0.39    0.91
  -5  18   5    7.68    1.09
  -5  18   7   14.87    0.95
  -5  18   8    2.80    0.71
  -5  18   9    0.65    0.25
  -5  18  10    1.76    0.29
  -5  18  11    0.25    0.34
  -5  19   1    4.24    0.38
  -5  19   2    0.60    1.62
  -5  19   3    1.60    0.49
  -5  19   4    1.61    1.82
  -5  19   5    1.38    0.76
  -5  19   7    6.05    0.73
  -5  19   8    1.69    0.31
  -5  19   9    1.90    0.45
  -5  19  10    8.13    0.58
  -5  20   2    2.13    0.80
  -5  20   4    0.20    0.35
  -5  20   5    8.26    2.10
  -5  20   6    2.77    0.71
  -5  20   7    8.58    0.86
  -5  20   8    0.38    0.60
  -5  20   9    1.38    0.33
  -5  20  10    1.81    0.51
  -5  21   1    1.79    0.69
  -5  21   4    0.81    0.58
  -5  21   5    0.08    0.46
  -5  21   6    0.65    0.31
  -5  21   8    4.89    1.13
  -5  21   9    2.83    0.46
  -5  22   1    0.01    0.65
  -5  22   2    0.92    0.36
  -5  22   4    1.60    0.74
  -5  22   5    0.23    0.30
  -5  22   6    1.95    0.65
  -5  22   7    2.26    0.70
  -5  22   8   15.23    0.83
  -5  23   1    0.92    0.28
  -5  23   2    0.62    0.58
  -5  23   4    1.45    0.95
  -5  23   5    0.04    0.25
  -5  23   6    1.54    0.54
  -5  23   7    0.32    0.36
  -5  24   1    0.24    0.26
  -5  24   2    0.07    0.33
  -5  24   4    0.11    0.44
  -5  24   5    0.92    0.33
  -5  24   6    1.98    0.80
  -5  24   7    0.09    0.30
  -5  25   1    0.38    0.22
  -5  25   4    1.32    0.37
  -5  25   5    0.22    0.36
  -5  25   6    0.02    0.48
  -5  26   1    0.03    0.30
  -5  26   2    0.09    0.44
  -5  26   3    1.74    0.82
  -5  26   4    0.20    0.37
  -4   0   2  267.24    5.00
  -4   0   4    9.02    1.36
  -4   0   6    0.04    0.33
  -4   0   8    0.96    0.41
  -4   0  10    0.09    0.54
  -4   0  12    3.48    0.54
  -4   0  14    8.08    0.73
  -4   1   1    0.44    0.20
  -4   1   2   53.60    0.36
  -4   1   3    0.12    0.15
  -4   1   4  137.88    2.91
  -4   1   5    0.89    0.22
  -4   1   6   11.97    0.34
  -4   1   7   10.07    0.30
  -4   1   8    3.01    0.26
  -4   1   9    1.82    0.25
  -4   1  10    1.70    0.25
  -4   1  11    3.54    0.39
  -4   1  12    0.67    0.23
  -4   1  13    0.01    0.25
  -4   1  14    1.52    0.31
  -4   2   1   66.71    1.10
  -4   2   2    1.30    0.19
  -4   2   3    3.65    0.13
  -4   2   4    8.41    0.45
  -4   2   5   14.86    0.61
  -4   2   6    0.89    0.23
  -4   2   7    2.99    0.24
  -4   2   8   31.20    0.50
  -4   2   9    0.28    0.19
  -4   2  10    3.26    0.62
  -4   2  11    0.02    0.22
  -4   2  12    0.00    0.22
  -4   2  13    0.00    0.24
  -4   2  14    3.89    0.49
  -4   3   1   34.38    0.31
  -4   3   2    9.27    0.19
  -4   3   3   58.38    1.40
  -4   3   4   11.04    0.45
  -4   3   5   30.20    0.55
  -4   3   6   44.24    0.63
  -4   3   7   21.00    0.51
  -4   3   8   12.48    0.42
  -4   3   9   10.69    0.54
  -4   3  10    3.12    0.37
  -4   3  12    0.63    0.26
  -4   3  13    5.84    0.52
  -4   3  14    7.45    0.49
  -4   4   1   65.70    1.03
  -4   4   2   89.18    1.27
  -4   4   3    1.43    0.14
  -4   4   4   17.51    0.40
  -4   4   5    0.15    0.25
  -4   4   6    0.46    0.18
  -4   4   7   23.12    0.49
  -4   4   8   26.42    0.51
  -4   4   9    3.16    0.29
  -4   4  10    1.59    0.26
  -4   4  11    0.22    0.32
  -4   4  12    0.27    0.27
  -4   4  13    0.27    0.26
  -4   4  14    2.40    0.70
  -4   5   1   61.47    0.83
  -4   5   2   86.70    1.84
  -4   5   3   48.09    0.84
  -4   5   4   10.60    0.27
  -4   5   5   51.60    0.99
  -4   5   6    2.36    0.29
  -4   5   7    0.01    0.21
  -4   5   8    7.35    0.32
  -4   5   9    1.65    0.31
  -4   5  10    3.26    0.46
  -4   5  11    6.44    0.81
  -4   5  12    0.95    0.45
  -4   5  13    4.20    0.49
  -4   5  14    3.53    0.45
  -4   6   1  139.15    1.96
  -4   6   2   87.73    1.36
  -4   6   3    0.32    0.15
  -4   6   4   21.04    0.30
  -4   6   5   37.40    0.60
  -4   6   6    8.31    0.31
  -4   6   7   23.71    0.41
  -4   6   8   31.49    0.61
  -4   6   9    3.72    0.29
  -4   6  10    0.01    1.00
  -4   6  11    0.83    1.60
  -4   6  13    2.82    0.66
  -4   7   1  138.50    2.56
  -4   7   2   17.82    0.24
  -4   7   3    5.86    0.25
  -4   7   4   10.23    0.38
  -4   7   5   25.33    0.44
  -4   7   6   37.42    0.56
  -4   7   7   39.16    0.70
  -4   7   8   21.40    0.62
  -4   7   9    0.58    0.24
  -4   7  10    1.64    0.47
  -4   7  11    0.36    0.32
  -4   7  12    0.20    0.27
  -4   8   1    7.94    0.24
  -4   8   2   16.02    0.32
  -4   8   3    6.66    0.37
  -4   8   4    8.77    0.39
  -4   8   5   15.41    0.37
  -4   8   6    8.87    0.30
  -4   8   7   15.01    0.43
  -4   8   8   15.45    0.45
  -4   8   9    1.50    0.56
  -4   8  10    0.56    1.67
  -4   8  11    2.66    0.44
  -4   8  12    2.38    0.46
  -4   8  13    0.07    0.33
  -4   9   1   58.81    0.65
  -4   9   2    5.89    0.28
  -4   9   3    0.15    0.23
  -4   9   4   12.25    0.32
  -4   9   5    0.57    0.23
  -4   9   6    6.45    0.29
  -4   9   7   13.38    0.39
  -4   9   8    1.62    0.41
  -4   9   9    0.23    0.56
  -4   9  10    1.61    1.69
  -4   9  12    4.34    0.55
  -4   9  13    1.59    0.39
  -4  10   1    0.60    0.21
  -4  10   2    0.29    0.24
  -4  10   3   51.77    1.09
  -4  10   4    0.26    0.26
  -4  10   5    5.17    0.46
  -4  10   6    1.59    0.38
  -4  10   7    0.90    0.35
  -4  10   8    0.33    0.37
  -4  10  10    2.87    0.30
  -4  10  11    1.25    0.31
  -4  10  12    5.58    0.89
  -4  10  13    0.01    0.33
  -4  11   1    8.19    0.32
  -4  11   2    0.15    0.20
  -4  11   3    4.16    0.47
  -4  11   4    4.07    0.32
  -4  11   5    0.80    0.36
  -4  11   6    3.27    0.34
  -4  11   7    0.14    0.30
  -4  11   8    4.86    0.48
  -4  11   9    9.40    1.13
  -4  11  11    0.42    0.33
  -4  11  12    3.69    0.72
  -4  11  13    0.92    0.38
  -4  12   1   15.14    0.38
  -4  12   2   11.68    0.33
  -4  12   3    0.62    0.19
  -4  12   4   10.93    0.48
  -4  12   5    0.46    0.26
  -4  12   6    8.68    0.72
  -4  12   7    6.25    0.36
  -4  12   8    0.23    0.61
  -4  12  11    0.31    0.34
  -4  12  12    0.31    0.32
  -4  12  13    0.74    0.36
  -4  13   1   42.15    0.73
  -4  13   2   31.41    0.67
  -4  13   3    5.55    0.40
  -4  13   4   10.24    0.40
  -4  13   5   23.43    0.67
  -4  13   6   18.84    0.50
  -4  13   7    0.56    1.23
  -4  13   8    0.39    1.76
  -4  13  12    1.16    0.70
  -4  14   1    0.30    0.26
  -4  14   2   47.56    1.13
  -4  14   3   24.97    0.53
  -4  14   4   32.56    0.68
  -4  14   5    0.45    0.48
  -4  14   6    2.01    0.43
  -4  14   7   16.30    0.62
  -4  14   8    3.67    0.98
  -4  14   9    2.34    0.43
  -4  14  12    2.43    0.44
  -4  15   1   25.66    0.67
  -4  15   2    0.49    0.21
  -4  15   3   20.20    0.55
  -4  15   4    0.22    0.29
  -4  15   5    4.81    0.39
  -4  15   6    0.44    0.27
  -4  15   7    3.87    0.71
  -4  15   8    0.00    0.54
  -4  15  10    0.54    0.30
  -4  15  11    2.78    0.56
  -4  16   1    0.45    0.31
  -4  16   2    7.56    0.37
  -4  16   3   15.79    0.56
  -4  16   4    4.63    0.36
  -4  16   5    9.12    0.63
  -4  16   6    2.81    0.41
  -4  16   7   17.68    0.72
  -4  16   8    2.74    0.42
  -4  16   9    3.55    0.43
  -4  16  10    0.01    0.31
  -4  16  11    1.44    0.70
  -4  17   1    4.38    0.64
  -4  17   2    1.26    0.54
  -4  17   3    0.63    0.54
  -4  17   4    0.00    0.31
  -4  17   5   19.93    1.28
  -4  17   6    3.20    0.36
  -4  17   7   18.68    0.75
  -4  17   8    0.13    0.27
  -4  17   9    0.17    0.33
  -4  17  10    0.39    0.23
  -4  17  11    1.42    0.54
  -4  18   1    3.45    0.62
  -4  18   2    0.97    0.79
  -4  18   3    0.46    0.74
  -4  18   4    3.68    1.00
  -4  18   5    3.25    0.66
  -4  18   6    2.41    1.79
  -4  18   7   15.39    1.25
  -4  18   8    1.22    0.64
  -4  18   9    2.77    0.44
  -4  18  10    0.30    0.27
  -4  18  11    4.12    0.41
  -4  19   1    0.01    1.23
  -4  19   2    3.25    1.98
  -4  19   4    0.75    0.92
  -4  19   5    0.79    0.27
  -4  19   6    1.90    0.70
  -4  19   7    1.55    0.97
  -4  19   9    0.24    0.28
  -4  19  10    1.94    0.38
  -4  20   1    0.29    1.41
  -4  20   2    2.92    0.67
  -4  20   3    0.18    0.69
  -4  20   4    0.06    0.42
  -4  20   5    0.51    0.40
  -4  20   6    2.66    1.47
  -4  20   7    4.91    0.58
  -4  20   8    1.55    0.70
  -4  20   9    0.29    0.25
  -4  20  10    3.75    0.64
  -4  21   4    1.45    0.54
  -4  21   5    0.02    0.32
  -4  21   6    0.47    0.35
  -4  21   7    0.56    0.80
  -4  21   9    3.09    0.50
  -4  22   1    0.05    1.09
  -4  22   4    0.62    0.77
  -4  22   6    3.47    0.80
  -4  22   7    0.62    1.08
  -4  22   9    1.33    0.45
  -4  23   2    2.14    1.24
  -4  23   3    8.65    1.68
  -4  23   5    0.55    0.49
  -4  23   6    1.54    1.27
  -4  23   7    3.22    0.77
  -4  23   8    9.86    0.94
  -4  24   2    5.66    1.41
  -4  24   4    6.27    1.23
  -4  24   5    0.47    0.45
  -4  24   6    0.60    0.31
  -4  24   7    0.48    0.43
  -4  25   2    3.45    1.29
  -4  25   3    5.73    0.93
  -4  25   6    1.67    0.68
  -4  26   3    2.79    1.23
  -4  27   1    0.28    0.34
  -4  27   2    0.06    0.28
  -3   0   2   18.44    0.27
  -3   0   4   43.52    2.23
  -3   0   6    4.43    0.43
  -3   0   8    5.65    0.49
  -3   0  10    0.21    0.51
  -3   0  12   17.76    0.87
  -3   0  14    2.29    0.63
  -3   1   1   80.88    1.09
  -3   1   2    1.26    0.67
  -3   1   3   29.24    0.17
  -3   1   4    1.46    0.29
  -3   1   5    1.69    0.20
  -3   1   6    7.08    0.23
  -3   1   7   34.17    0.59
  -3   1   8    0.17    0.12
  -3   1   9    0.20    0.28
  -3   1  10    0.08    0.24
  -3   1  11    1.41    0.32
  -3   1  12    0.88    0.25
  -3   1  13   25.23    0.72
  -3   1  14    2.18    0.40
  -3   2   1    0.10    0.10
  -3   2   2   21.19    0.12
  -3   2   3  403.69    6.28
  -3   2   4  192.22    4.12
  -3   2   5    7.47    0.33
  -3   2   6    3.34    0.34
  -3   2   7    1.05    0.18
  -3   2   8   11.95    0.39
  -3   2   9    1.19    0.28
  -3   2  10    1.32    0.47
  -3   2  11    3.23    0.35
  -3   2  12    0.30    0.26
  -3   2  13    7.33    0.46
  -3   2  14    8.37    0.49
  -3   3   1    6.58    0.21
  -3   3   2    1.24    0.10
  -3   3   3   31.49    1.50
  -3   3   4   90.51    1.39
  -3   3   5   22.48    0.58
  -3   3   6   26.30    0.78
  -3   3   7   16.12    0.52
  -3   3   8   16.31    0.45
  -3   3   9    3.06    0.29
  -3   3  10    0.01    0.34
  -3   3  11    1.16    0.32
  -3   3  12    0.27    0.42
  -3   3  13   12.53    0.61
  -3   3  14   23.30    1.21
  -3   4   1  170.99    2.55
  -3   4   2   54.14    1.36
  -3   4   3   55.68    1.01
  -3   4   4   18.12    0.37
  -3   4   5   30.10    0.74
  -3   4   6    5.50    0.33
  -3   4   7    0.53    0.24
  -3   4   8    4.15    0.32
  -3   4   9    0.61    0.36
  -3   4  10    0.20    0.23
  -3   4  11    0.34    0.39
  -3   4  12    6.87    0.64
  -3   4  13   25.46    0.64
  -3   4  14   29.45    0.85
  -3   5   1  289.85    4.97
  -3   5   2   41.39    1.46
  -3   5   3   20.33    0.66
  -3   5   4   23.42    0.42
  -3   5   5    2.90    0.20
  -3   5   6    0.98    0.21
  -3   5   7    3.11    0.21
  -3   5   8    1.47    0.24
  -3   5   9    0.25    0.60
  -3   5  10    0.13    0.30
  -3   5  11   10.57    0.47
  -3   5  12    2.27    0.45
  -3   5  13    5.90    0.45
  -3   6   1   61.00    1.89
  -3   6   2    8.63    0.55
  -3   6   3   48.23    0.74
  -3   6   4    6.68    0.38
  -3   6   5    3.40    0.31
  -3   6   6    0.37    0.20
  -3   6   7    9.49    0.27
  -3   6   8    1.58    0.27
  -3   6   9   21.85    1.07
  -3   6  10    2.00    0.79
  -3   6  11    0.09    0.37
  -3   6  13    1.73    0.83
  -3   7   1   87.14    2.35
  -3   7   2   28.16    0.61
  -3   7   3   32.88    0.38
  -3   7   4   24.01    0.53
  -3   7   5   69.58    0.92
  -3   7   6    9.34    0.36
  -3   7   7    0.24    0.22
  -3   7   8   30.56    0.70
  -3   7   9    0.25    0.45
  -3   7  10    5.63    0.71
  -3   7  12    0.81    0.45
  -3   8   1   49.96    1.31
  -3   8   2    8.31    0.39
  -3   8   3   53.87    0.59
  -3   8   4   16.16    0.48
  -3   8   5   50.47    0.71
  -3   8   6    3.02    0.18
  -3   8   7    2.21    0.18
  -3   8   8   13.66    0.46
  -3   8   9    0.00    0.77
  -3   8  10    0.09    1.10
  -3   8  11    4.90    0.83
  -3   8  13    0.90    0.35
  -3   9   1    0.06    0.15
  -3   9   2   17.12    0.40
  -3   9   3   29.37    0.66
  -3   9   4    3.61    0.39
  -3   9   5   10.95    0.54
  -3   9   6    0.65    0.17
  -3   9   7    0.37    0.18
  -3   9   8    2.07    0.27
  -3   9   9    0.17    0.37
  -3   9  10    0.50    1.10
  -3   9  11    0.47    0.30
  -3   9  12    2.90    0.52
  -3   9  13    0.29    0.55
  -3  10   1    5.91    0.35
  -3  10   2    1.39    0.17
  -3  10   3   19.92    0.52
  -3  10   4    8.63    0.44
  -3  10   5    0.43    0.22
  -3  10   6    1.18    0.23
  -3  10   7    0.20    0.19
  -3  10   8    0.81    0.25
  -3  10   9    6.40    0.68
  -3  10  11    1.24    0.40
  -3  10  12    0.33    0.30
  -3  10  13    0.04    0.69
  -3  11   1    0.20    0.17
  -3  11   2    0.01    0.18
  -3  11   3   16.65    0.47
  -3  11   4   13.83    0.55
  -3  11   5    0.79    0.29
  -3  11   6    0.20    0.26
  -3  11   7   12.55    0.48
  -3  11   8    0.15    0.25
  -3  11   9    2.22    1.83
  -3  11  12    0.18    0.30
  -3  11  13    0.37    0.37
  -3  12   1    7.14    0.29
  -3  12   2    0.22    0.19
  -3  12   3    5.90    0.39
  -3  12   4    0.06    0.31
  -3  12   5    0.14    0.34
  -3  12   6    5.15    0.42
  -3  12   7    3.31    0.34
  -3  12   8    0.10    1.00
  -3  12   9    4.35    0.64
  -3  12  12    0.67    0.40
  -3  13   1   16.00    0.46
  -3  13   2   32.19    0.60
  -3  13   3   23.40    0.53
  -3  13   4    2.46    0.39
  -3  13   5    0.06    0.41
  -3  13   6    3.99    0.40
  -3  13   7    0.48    0.22
  -3  13   8    0.03    1.65
  -3  13  11    0.02    0.28
  -3  14   1    4.51    0.27
  -3  14   2   66.09    1.09
  -3  14   3   26.58    0.70
  -3  14   4    1.25    0.32
  -3  14   5    3.66    1.00
  -3  14   6    0.64    0.27
  -3  14   7    0.15    0.29
  -3  14   8    2.03    1.03
  -3  14  10    1.24    0.25
  -3  14  11    0.16    0.36
  -3  15   1   31.96    0.66
  -3  15   2   94.35    1.61
  -3  15   3    0.64    0.30
  -3  15   4   25.01    0.76
  -3  15   5    0.34    0.40
  -3  15   6    1.66    0.43
  -3  15   7    2.07    0.85
  -3  15   8    2.54    0.63
  -3  15   9    0.07    0.74
  -3  15  10    0.79    0.26
  -3  16   1    3.03    0.27
  -3  16   2    2.05    0.30
  -3  16   3    8.14    0.54
  -3  16   4    1.17    0.48
  -3  16   5    6.89    0.99
  -3  16   6    0.92    0.80
  -3  16   7    1.70    1.20
  -3  16   8    0.57    0.27
  -3  16   9    7.71    0.54
  -3  16  10    0.24    0.28
  -3  16  11    0.19    0.28
  -3  17   1    2.00    0.43
  -3  17   2    2.12    0.39
  -3  17   3    0.68    0.45
  -3  17   4    5.25    0.51
  -3  17   5    0.78    0.45
  -3  17   6    1.56    0.90
  -3  17   7    3.84    0.70
  -3  17   8    6.51    0.50
  -3  17   9    4.39    0.47
  -3  17  10    0.38    0.25
  -3  17  11    0.07    0.31
  -3  18   1    2.08    0.42
  -3  18   2    3.47    0.61
  -3  18   3    2.41    0.32
  -3  18   4    0.36    0.57
  -3  18   5    5.32    0.73
  -3  18   6    1.14    0.74
  -3  18   7    0.18    0.25
  -3  18   8    0.45    0.50
  -3  18   9    3.09    0.31
  -3  18  10    0.00    0.26
  -3  18  11    0.31    0.31
  -3  19   1    1.35    0.99
  -3  19   3    1.82    0.51
  -3  19   4    1.88    1.48
  -3  19   5    9.15    0.85
  -3  19   6    2.02    2.16
  -3  19   7    1.36    0.45
  -3  19   8    0.99    0.51
  -3  19   9    0.03    0.30
  -3  19  10    0.25    0.27
  -3  20   2   11.15    0.74
  -3  20   3    8.46    0.68
  -3  20   5    2.65    0.98
  -3  20   6    0.76    0.82
  -3  20   8    4.11    0.54
  -3  20   9    2.29    0.51
  -3  20  10    6.06    0.56
  -3  21   1    2.06    0.67
  -3  21   2   11.70    1.07
  -3  21   3    5.51    0.79
  -3  21   4    4.49    0.82
  -3  21   5    0.53    0.69
  -3  21   8    2.40    0.58
  -3  21   9    0.08    0.36
  -3  22   1    2.68    0.69
  -3  22   2    6.82    0.81
  -3  22   3    6.07    1.06
  -3  22   4    0.21    0.45
  -3  22   6    2.73    0.51
  -3  22   8    0.18    0.28
  -3  22   9    6.14    0.49
  -3  23   1    0.67    1.13
  -3  23   6    1.00    0.63
  -3  23   7    2.45    0.53
  -3  23   8    0.64    0.44
  -3  24   1    0.16    0.39
  -3  24   2    0.00    0.29
  -3  24   3    2.46    1.25
  -3  24   6    0.01    0.51
  -3  24   7    0.09    0.29
  -3  25   1    0.96    0.24
  -3  25   2    0.01    0.33
  -3  25   3    0.61    0.36
  -3  25   4    0.06    0.34
  -3  25   5    2.55    0.92
  -3  25   7    0.07    0.27
  -3  26   1    0.33    0.52
  -3  26   2    0.02    0.49
  -3  26   3    2.24    1.34
  -3  26   4    0.28    0.48
  -3  26   5    0.68    0.65
  -3  27   1    0.29    0.41
  -3  27   2    1.89    1.19
  -3  27   4    0.00    0.52
  -2   0   2   39.88    0.79
  -2   0   4   35.84    2.46
  -2   0   6    0.28    0.40
  -2   0   8   21.11    1.09
  -2   0  10    5.75    0.76
  -2   0  12    0.99    0.31
  -2   1   1   75.48    0.24
  -2   1   2  121.77    0.09
  -2   1   3   37.22    0.31
  -2   1   4   11.20    0.38
  -2   1   5    2.57    0.26
  -2   1   6    4.24    0.43
  -2   1   7    0.49    0.14
  -2   1   8    1.58    0.16
  -2   1   9    2.33    0.31
  -2   1  10    0.95    0.49
  -2   1  11    5.03    0.42
  -2   1  12    1.04    0.23
  -2   1  13   10.00    0.50
  -2   2   1  128.83    1.28
  -2   2   2   63.66    0.94
  -2   2   3  100.90    1.57
  -2   2   4    0.53    0.54
  -2   2   5    8.25    0.35
  -2   2   6   37.91    0.88
  -2   2   7    0.37    0.19
  -2   2   8    1.29    0.22
  -2   2   9    5.75    0.33
  -2   2  10    6.13    0.37
  -2   2  11    0.02    0.21
  -2   2  12    0.01    0.22
  -2   2  13   13.06    0.51
  -2   3   1  645.13    2.90
  -2   3   2    8.30    0.10
  -2   3   3  366.61    3.32
  -2   3   4   28.09    0.36
  -2   3   5   12.52    0.56
  -2   3   6    4.55    0.32
  -2   3   7   10.71    0.34
  -2   3   8    0.29    0.24
  -2   3   9    0.42    0.31
  -2   3  10    0.01    0.19
  -2   3  11    0.06    0.21
  -2   3  12    3.61    0.39
  -2   3  13   16.00    0.61
  -2   4   1   58.28    0.09
  -2   4   2  189.90    4.64
  -2   4   3  255.94    5.31
  -2   4   4  141.48    3.09
  -2   4   5    4.74    0.38
  -2   4   6    0.48    0.24
  -2   4   7    0.50    0.30
  -2   4   8    0.63    0.21
  -2   4   9    1.45    0.26
  -2   4  10    2.07    0.53
  -2   4  11    5.76    0.46
  -2   4  12    0.20    0.24
  -2   4  13    8.71    0.57
  -2   5   1  226.45    2.09
  -2   5   2   30.83    0.76
  -2   5   3   64.82    2.06
  -2   5   4    9.51    0.28
  -2   5   5    1.80    0.41
  -2   5   6    3.77    0.35
  -2   5   7    6.80    0.30
  -2   5   8    0.19    0.28
  -2   5   9   26.18    0.53
  -2   5  10    4.31    0.73
  -2   5  11    2.25    0.32
  -2   5  12    3.37    0.45
  -2   5  13    1.41    0.92
  -2   6   1   48.78    1.06
  -2   6   2    1.16    0.13
  -2   6   3    5.66    0.23
  -2   6   4    2.07    0.28
  -2   6   5    1.80    0.22
  -2   6   6    2.08    0.21
  -2   6   7    3.51    0.31
  -2   6   8   17.70    0.41
  -2   6   9    1.89    0.26
  -2   6  10    0.89    1.07
  -2   6  11    0.23    0.57
  -2   6  12    1.99    0.67
  -2   7   1   58.29    1.26
  -2   7   2   10.60    0.52
  -2   7   3   36.11    0.65
  -2   7   4    0.67    0.24
  -2   7   5    0.14    0.29
  -2   7   6    3.35    0.29
  -2   7   7   20.38    0.47
  -2   7   8   36.30    0.70
  -2   7   9    0.29    0.31
  -2   7  10    4.88    0.50
  -2   7  11    0.00    0.28
  -2   7  13    0.55    0.34
  -2   8   1    0.41    0.13
  -2   8   2    4.95    0.29
  -2   8   3    7.23    0.35
  -2   8   4   17.00    0.50
  -2   8   5    0.02    0.19
  -2   8   6    5.84    0.28
  -2   8   7   38.00    0.64
  -2   8   8   19.55    0.49
  -2   8   9    3.53    0.50
  -2   8  10    1.18    1.10
  -2   8  11    0.37    0.29
  -2   8  12    0.68    0.31
  -2   8  13    0.48    0.37
  -2   9   1    7.83    0.38
  -2   9   2    5.27    0.30
  -2   9   3   31.49    0.81
  -2   9   4   16.52    0.52
  -2   9   5    2.15    0.25
  -2   9   6    1.13    0.18
  -2   9   7   81.12    1.27
  -2   9   8   11.05    0.51
  -2   9   9   26.86    0.72
  -2   9  11    2.50    0.56
  -2   9  12    1.14    0.33
  -2   9  13    0.09    0.35
  -2  10   1   19.14    0.47
  -2  10   2    5.58    0.23
  -2  10   3   22.30    0.50
  -2  10   4    0.12    0.29
  -2  10   5    8.15    0.40
  -2  10   6    0.01    0.17
  -2  10   7   11.11    0.33
  -2  10   8    0.06    0.29
  -2  10   9    2.97    0.47
  -2  10  12    2.59    0.60
  -2  10  13    0.37    0.36
  -2  11   1    0.05    0.23
  -2  11   2    5.70    0.25
  -2  11   3    2.00    0.25
  -2  11   4    0.72    0.36
  -2  11   5    0.28    0.39
  -2  11   6   10.75    0.46
  -2  11   7   16.48    0.40
  -2  11   8    1.37    0.26
  -2  12   1   17.54    0.51
  -2  12   2    5.78    0.29
  -2  12   3    0.32    0.25
  -2  12   4    0.00    0.38
  -2  12   5    5.38    0.48
  -2  12   6    1.49    0.41
  -2  12   7   22.42    1.03
  -2  12   8    5.99    0.89
  -2  12   9    1.32    0.49
  -2  12  11    3.31    0.44
  -2  13   1    7.75    0.42
  -2  13   2    3.30    0.25
  -2  13   3   13.78    0.43
  -2  13   4    1.51    0.34
  -2  13   5    0.04    0.40
  -2  13   6    7.73    0.50
  -2  13   7   31.22    0.99
  -2  13   8    0.05    1.87
  -2  13  10    0.58    1.32
  -2  13  11    0.72    0.77
  -2  14   1    1.49    0.36
  -2  14   2    0.66    0.24
  -2  14   3    2.42    0.40
  -2  14   4   27.03    0.66
  -2  14   5    0.03    0.47
  -2  14   6    8.93    0.57
  -2  14   7    5.30    0.43
  -2  14   8    0.01    0.23
  -2  14  10    0.10    0.30
  -2  14  11    0.01    0.28
  -2  14  12    0.93    0.48
  -2  15   1   46.60    1.16
  -2  15   2    2.51    0.67
  -2  15   3    5.66    0.45
  -2  15   4    0.05    0.34
  -2  15   5    8.47    0.98
  -2  15   6    0.00    0.33
  -2  15   7    0.01    0.24
  -2  15   8    1.33    0.30
  -2  15   9    0.71    0.24
  -2  15  10    0.00    0.24
  -2  15  11    0.01    0.27
  -2  16   1   12.93    0.64
  -2  16   2    9.76    0.54
  -2  16   3   29.30    0.84
  -2  16   4   11.54    0.55
  -2  16   5    2.23    1.52
  -2  16   6    0.36    0.30
  -2  16   7    0.06    0.24
  -2  16   8    0.16    0.36
  -2  16   9    0.39    0.42
  -2  16  10    0.44    0.26
  -2  16  11    0.05    0.22
  -2  17   1   12.04    0.58
  -2  17   2    3.49    0.42
  -2  17   3    1.71    0.42
  -2  17   4    0.16    0.29
  -2  17   5    4.09    1.27
  -2  17   6    2.88    1.11
  -2  17   7    3.14    0.35
  -2  17   8    3.83    0.41
  -2  17   9    0.01    0.25
  -2  17  10    2.48    0.49
  -2  17  11    0.12    0.27
  -2  18   1   11.16    0.82
  -2  18   2    5.01    0.49
  -2  18   3    1.79    0.28
  -2  18   4    2.21    0.52
  -2  18   5    0.02    0.97
  -2  18   6    0.10    2.46
  -2  18   7    0.17    0.32
  -2  18   8    0.01    0.26
  -2  18   9    4.71    0.49
  -2  18  10    0.00    0.26
  -2  19   1   18.07    1.36
  -2  19   2    3.88    0.64
  -2  19   3    3.07    1.01
  -2  19   5    0.20    1.55
  -2  19   6    4.48    0.90
  -2  19   7    0.18    0.24
  -2  19   8    3.66    0.46
  -2  19   9    0.07    0.27
  -2  19  10    0.11    0.26
  -2  20   1    0.06    0.93
  -2  20   2    0.93    0.63
  -2  20   6    0.22    1.29
  -2  20   7    2.03    0.65
  -2  20   8    5.71    0.56
  -2  20   9    5.13    0.57
  -2  20  10    0.02    0.27
  -2  21   4    0.43    0.88
  -2  21   5    0.97    0.78
  -2  21   6   10.18    0.65
  -2  21   7    0.33    0.59
  -2  21   8   15.80    0.69
  -2  21   9   13.24    0.60
  -2  22   7    0.94    0.78
  -2  22   8    4.44    0.53
  -2  22   9    2.38    0.75
  -2  23   1    4.45    0.92
  -2  23   2    7.99    0.98
  -2  23   7    1.18    0.79
  -2  23   8    2.58    0.52
  -2  24   1    0.18    0.53
  -2  24   2    0.02    0.28
  -2  24   3    3.34    1.11
  -2  24   5    0.36    0.52
  -2  24   7    2.47    0.84
  -2  25   1    0.23    0.65
  -2  25   2    1.82    0.35
  -2  25   3    2.96    0.44
  -2  25   5    0.04    0.48
  -2  25   6    0.02    0.37
  -2  26   1    0.12    0.31
  -2  26   2    0.03    0.34
  -2  26   3    0.78    1.01
  -2  26   5    0.19    0.37
  -2  26   6    0.11    0.49
  -2  27   1    0.00    0.32
  -2  27   2    0.21    1.19
  -2  28   1    0.25    0.37
  -2  28   2    2.49    1.09
  -1   0   2   11.46    3.73
  -1   0   4   18.33    1.04
  -1   0   6   26.06    1.32
  -1   0   8   13.16    0.58
  -1   0  10    3.30    0.54
  -1   0  12    3.76    0.60
  -1   1   1  688.02    3.15
  -1   1   2  261.73    0.28
  -1   1   3  117.86    1.27
  -1   1   4    5.09    0.35
  -1   1   5   30.01    0.79
  -1   1   6   17.68    0.62
  -1   1   7    8.85    0.28
  -1   1   8    0.01    0.17
  -1   1   9    0.60    0.18
  -1   1  10    0.86    0.21
  -1   1  11    0.00    0.20
  -1   1  12    0.71    0.23
  -1   1  13    0.46    0.27
  -1   2   1   69.23    0.81
  -1   2   2    2.69    0.23
  -1   2   3   18.91    0.16
  -1   2   4    0.47    0.20
  -1   2   5   17.47    0.62
  -1   2   6    2.62    0.29
  -1   2   7    0.84    0.33
  -1   2   8    4.72    0.29
  -1   2   9    3.60    0.30
  -1   2  10    2.78    0.84
  -1   2  11    0.04    0.25
  -1   2  12    1.66    0.38
  -1   2  13   17.04    0.64
  -1   3   1   46.08    0.22
  -1   3   2  468.64    0.96
  -1   3   3    5.70    0.17
  -1   3   4    0.06    0.21
  -1   3   5    0.41    0.33
  -1   3   6   33.08    0.81
  -1   3   7   26.26    0.61
  -1   3   8    0.08    0.14
  -1   3   9    0.20    0.18
  -1   3  10    5.36    0.41
  -1   3  11    0.25    0.21
  -1   3  12    0.02    0.32
  -1   3  13    1.54    0.43
  -1   4   1   12.85    0.13
  -1   4   2   11.73    0.17
  -1   4   3  103.85    1.50
  -1   4   4    2.50    0.36
  -1   4   5    6.68    0.42
  -1   4   6    0.76    0.32
  -1   4   7   17.91    0.49
  -1   4   8   37.77    0.63
  -1   4   9    6.79    0.64
  -1   4  10    0.70    0.20
  -1   4  11    1.22    0.23
  -1   4  12    3.78    0.45
  -1   4  13    1.13    0.28
  -1   5   1  117.58    3.88
  -1   5   2   45.03    1.34
  -1   5   3   31.06    0.45
  -1   5   4   23.51    0.39
  -1   5   5   14.87    0.40
  -1   5   6    1.90    0.21
  -1   5   7    1.99    0.20
  -1   5   8   22.26    0.70
  -1   5   9    1.50    1.67
  -1   5  10    1.42    0.30
  -1   5  11    2.25    0.26
  -1   5  12    2.04    0.39
  -1   5  13    1.35    0.87
  -1   6   1  162.08    4.34
  -1   6   2   10.46    0.31
  -1   6   3   53.40    1.69
  -1   6   4   12.03    0.38
  -1   6   5   15.65    0.62
  -1   6   6    0.34    0.19
  -1   6   7   10.45    0.37
  -1   6   8    0.28    0.28
  -1   6   9    0.05    0.88
  -1   6  10    3.63    0.70
  -1   6  11    0.70    0.27
  -1   6  12    1.95    0.88
  -1   7   1   54.21    1.76
  -1   7   2   73.58    1.34
  -1   7   3    6.35    0.23
  -1   7   4    4.94    0.23
  -1   7   5   14.05    0.49
  -1   7   6    0.00    0.19
  -1   7   7    4.17    0.27
  -1   7   8    0.35    0.26
  -1   7   9    3.65    0.46
  -1   7  10    3.45    0.59
  -1   7  11    2.42    0.88
  -1   7  13    8.17    0.66
  -1   8   1    8.09    0.35
  -1   8   2    2.41    0.17
  -1   8   3    0.08    0.27
  -1   8   4    5.19    0.28
  -1   8   5    3.40    0.32
  -1   8   6   12.02    0.33
  -1   8   7   48.03    0.79
  -1   8   8   24.65    0.54
  -1   8   9    0.68    0.82
  -1   8  10    0.12    2.04
  -1   8  11    0.59    1.67
  -1   8  12    2.92    0.34
  -1   8  13    0.95    0.36
  -1   9   1   41.97    0.72
  -1   9   2   16.29    0.38
  -1   9   3    0.12    0.23
  -1   9   4    2.63    0.28
  -1   9   5    7.31    0.39
  -1   9   6    1.31    0.24
  -1   9   7   38.52    0.80
  -1   9   8    4.97    0.42
  -1   9   9    7.16    0.55
  -1   9  11    7.24    0.71
  -1   9  12    0.01    0.40
  -1  10   1    2.75    0.28
  -1  10   2    2.13    0.22
  -1  10   3    0.89    0.39
  -1  10   4   16.09    0.54
  -1  10   5   26.42    0.54
  -1  10   6   98.39    1.94
  -1  10   7    1.43    0.19
  -1  10   8    5.97    0.51
  -1  10   9    4.87    0.66
  -1  10  11    3.66    0.55
  -1  10  12    0.37    0.51
  -1  11   1    0.12    0.19
  -1  11   2    9.95    0.36
  -1  11   3    1.49    0.25
  -1  11   4    2.05    0.37
  -1  11   5   21.15    0.91
  -1  11   6    0.12    0.21
  -1  11   7   25.48    0.46
  -1  11   8    0.03    1.04
  -1  11  11    3.31    0.60
  -1  11  12    0.00    0.32
  -1  12   1    0.02    0.20
  -1  12   2    0.67    0.22
  -1  12   3    4.13    0.26
  -1  12   4    2.30    0.51
  -1  12   5    2.15    0.42
  -1  12   6   35.55    0.87
  -1  12   7   43.06    0.99
  -1  12   8    0.67    0.80
  -1  12   9    1.91    0.57
  -1  12  11    0.76    0.30
  -1  12  12    1.60    0.34
  -1  13   1    0.14    0.62
  -1  13   2    4.33    0.27
  -1  13   3    0.43    0.28
  -1  13   4    0.22    0.40
  -1  13   5    5.43    0.49
  -1  13   6   10.02    0.49
  -1  13   7    5.00    0.42
  -1  13   8    6.40    0.45
  -1  13   9    5.66    0.74
  -1  13  10    0.52    0.30
  -1  13  11    1.67    0.33
  -1  14   1    9.07    0.39
  -1  14   2    0.13    0.39
  -1  14   3    3.57    0.45
  -1  14   4    0.05    0.50
  -1  14   5    4.83    0.60
  -1  14   6    1.76    0.44
  -1  14   7    1.98    0.26
  -1  14   8    0.01    0.25
  -1  14   9    0.90    0.25
  -1  14  10    0.03    0.20
  -1  14  11    1.39    0.52
  -1  15   1   33.34    0.84
  -1  15   2    4.39    0.37
  -1  15   3    0.01    0.30
  -1  15   4    3.76    0.65
  -1  15   5    0.65    0.50
  -1  15   6    0.20    0.41
  -1  15   7    0.06    0.25
  -1  15   8    1.18    0.35
  -1  15   9    0.95    0.29
  -1  15  10    0.69    0.26
  -1  15  11    0.10    0.27
  -1  16   1   11.85    0.54
  -1  16   2    8.28    0.43
  -1  16   3    0.49    0.26
  -1  16   4    2.22    0.41
  -1  16   5    1.82    0.64
  -1  16   6    0.03    0.40
  -1  16   7    0.00    0.33
  -1  16   8    0.02    0.23
  -1  16   9    0.25    0.25
  -1  16  10    0.76    0.26
  -1  16  11    2.15    0.38
  -1  17   1   17.49    0.67
  -1  17   2    5.14    0.53
  -1  17   3    1.10    0.41
  -1  17   4    0.36    0.60
  -1  17   5    1.89    0.64
  -1  17   6    3.84    1.26
  -1  17   7    0.49    0.35
  -1  17   8    0.33    0.26
  -1  17   9    0.80    0.24
  -1  17  10    0.20    0.23
  -1  17  11    0.11    0.28
  -1  18   1   24.05    0.61
  -1  18   2    0.82    0.34
  -1  18   3    7.19    0.83
  -1  18   4    0.18    0.72
  -1  18   5    0.00    0.99
  -1  18   6    0.93    1.00
  -1  18   7    2.11    0.44
  -1  18   8    1.37    0.62
  -1  18   9    1.26    0.25
  -1  18  10    0.04    0.28
  -1  19   1    9.91    1.05
  -1  19   2   34.53    1.30
  -1  19   3    2.70    0.65
  -1  19   4    3.32    1.39
  -1  19   6    0.01    0.43
  -1  19   7    2.88    0.43
  -1  19   8    0.11    0.23
  -1  19   9    0.15    0.26
  -1  19  10    0.06    0.27
  -1  20   1   21.31    1.54
  -1  20   4    3.45    0.45
  -1  20   5    3.42    0.95
  -1  20   6    1.06    0.28
  -1  20   7    2.94    0.62
  -1  20   8    1.94    0.36
  -1  20   9    0.23    0.25
  -1  21   1    8.52    1.81
  -1  21   7    0.65    0.29
  -1  21   8    0.65    0.25
  -1  21   9    2.33    0.63
  -1  22   1    1.10    0.85
  -1  22   2   11.44    0.68
  -1  22   5    3.38    0.51
  -1  22   6    4.57    1.54
  -1  22   7    7.53    0.47
  -1  22   8    1.92    0.36
  -1  23   1    0.04    0.32
  -1  23   2    1.68    0.84
  -1  23   5    0.59    0.50
  -1  23   6    3.56    0.82
  -1  23   7    0.00    0.26
  -1  23   8    9.24    0.52
  -1  24   1    0.01    0.30
  -1  24   2    3.50    1.14
  -1  24   3    5.27    1.33
  -1  24   5    0.83    0.54
  -1  24   6    4.23    0.91
  -1  24   7   16.95    0.66
  -1  25   1    0.11    0.35
  -1  25   2    1.32    0.72
  -1  25   3    0.26    1.10
  -1  25   4    1.61    1.15
  -1  25   5    3.40    1.25
  -1  25   6    2.26    0.94
  -1  26   1    2.29    1.09
  -1  26   2    6.65    0.81
  -1  26   5    0.03    0.33
  -1  27   1    0.22    0.36
  -1  27   2    0.21    0.29
  -1  27   3    2.64    0.51
  -1  28   1    0.00    0.25
  -1  28   2    0.05    0.35
  -1  28   3    0.82    0.31
   0   0   2   42.93    0.26
   0   0   4    9.41    0.35
   0   0   6    0.37    0.51
   0   0   8   21.17    0.62
   0   0  10    0.05    0.27
   0   0  12    2.85    0.54
   0   1   1    2.29    1.40
   0   1   2    6.52    0.13
   0   1   3    5.55    0.19
   0   1   4    7.91    0.37
   0   1   5    3.78    0.51
   0   1   6    3.90    0.52
   0   1   7   19.60    0.43
   0   1   8    4.74    0.30
   0   1   9    0.02    0.26
   0   1  10    0.03    0.19
   0   1  11    0.02    0.20
   0   1  12    3.85    0.40
   0   1  13   30.38    0.80
   0   2   0 1130.50    2.60
   0   2   1    1.61    0.82
   0   2   2    9.09    1.81
   0   2   3   47.36    1.03
   0   2   4    4.62    0.23
   0   2   5    5.96    0.44
   0   2   6    3.69    0.35
   0   2   7   26.31    0.52
   0   2   8   24.25    0.53
   0   2   9    0.05    0.17
   0   2  10    0.02    0.20
   0   2  11    7.03    0.40
   0   2  12    0.07    0.23
   0   2  13   12.73    0.53
   0   3   1    1.68    0.11
   0   3   2   10.69    0.45
   0   3   3   48.18    1.52
   0   3   4   17.02    0.77
   0   3   5    5.60    0.46
   0   3   6    0.85    0.19
   0   3   7    5.40    0.33
   0   3   8    4.67    0.33
   0   3   9    5.97    0.59
   0   3  10    2.46    0.24
   0   3  11    1.69    0.52
   0   3  12    1.11    0.26
   0   3  13    3.11    0.58
   0   4   0   74.72    0.31
   0   4   1    3.94    0.16
   0   4   2   46.51    1.53
   0   4   3    2.61    0.16
   0   4   4    2.99    0.34
   0   4   5    0.21    0.24
   0   4   6    6.00    0.33
   0   4   7    9.18    0.32
   0   4   8   10.22    0.34
   0   4   9    0.09    0.43
   0   4  10    2.12    0.28
   0   4  11    0.04    0.24
   0   4  12    3.20    0.32
   0   4  13   11.86    0.95
   0   5   1   31.16    0.20
   0   5   2   39.40    0.54
   0   5   3   37.17    0.65
   0   5   4    0.05    0.21
   0   5   5    5.92    0.42
   0   5   6    4.08    0.30
   0   5   7    0.80    0.19
   0   5   8    0.12    0.26
   0   5   9    5.29    0.53
   0   5  10   12.77    0.75
   0   5  11    0.00    0.24
   0   5  12    0.60    0.46
   0   6   0    2.22    0.55
   0   6   1   14.47    0.20
   0   6   2    2.75    0.24
   0   6   3    2.06    0.15
   0   6   4    0.27    0.20
   0   6   5    0.86    0.26
   0   6   6    1.07    0.19
   0   6   7    0.00    0.16
   0   6   8   28.46    0.61
   0   6   9   14.21    0.68
   0   6  10    0.12    0.34
   0   6  11    3.53    0.45
   0   6  12    0.34    0.49
   0   7   1    0.44    0.23
   0   7   2   30.70    1.36
   0   7   3    5.04    0.26
   0   7   4    9.46    0.58
   0   7   5    0.44    0.24
   0   7   6   34.70    0.83
   0   7   7    8.48    0.56
   0   7   8   19.48    0.59
   0   7   9    4.71    0.59
   0   7  10    0.52    0.86
   0   8   0   91.96    8.64
   0   8   1    5.14    0.25
   0   8   2    0.38    0.17
   0   8   3   10.77    0.19
   0   8   4    0.35    0.19
   0   8   5    4.59    0.33
   0   8   6    0.31    0.22
   0   8   7   18.55    0.51
   0   8   8    3.26    0.79
   0   8  10    3.33    1.29
   0   8  12    0.12    0.37
   0   9   1    1.30    0.18
   0   9   2    1.12    0.18
   0   9   3    1.58    0.27
   0   9   4   13.47    0.42
   0   9   5    1.71    0.24
   0   9   6    1.67    0.19
   0   9   7    8.77    0.60
   0   9   8    0.00    0.36
   0   9  11    0.27    0.30
   0   9  12    0.40    0.32
   0  10   0   16.80    1.62
   0  10   1    0.27    0.13
   0  10   2    0.24    0.20
   0  10   3    3.69    0.37
   0  10   4    9.59    0.42
   0  10   5   50.03    0.67
   0  10   6   28.39    0.59
   0  10   7   11.05    0.47
   0  10   8    1.17    0.57
   0  10   9   10.83    0.63
   0  10  11    0.93    0.30
   0  10  12    0.02    0.32
   0  11   1   17.96    0.40
   0  11   2   17.52    0.57
   0  11   3    9.27    0.46
   0  11   4    0.33    0.34
   0  11   5    0.36    0.18
   0  11   6    3.48    0.45
   0  11   7    3.21    0.25
   0  11   8    1.06    0.40
   0  11   9    2.45    0.36
   0  11  10    4.96    0.51
   0  11  11    0.63    0.29
   0  11  12    0.15    0.36
   0  12   1   25.14    0.71
   0  12   2    1.38    0.21
   0  12   3    1.02    0.29
   0  12   4    1.05    0.39
   0  12   5    3.47    0.55
   0  12   6   25.46    0.48
   0  12   7    0.00    0.23
   0  12   8    4.90    0.59
   0  12   9    5.55    0.48
   0  12  10    3.33    0.58
   0  12  11    0.03    0.28
   0  12  12    1.21    0.34
   0  13   1    5.01    0.28
   0  13   2   32.69    0.71
   0  13   3    0.00    0.29
   0  13   4    0.93    0.38
   0  13   5    0.11    0.36
   0  13   6    1.05    0.56
   0  13   7    0.26    0.45
   0  13   8    0.05    0.23
   0  13   9    0.24    0.25
   0  13  10    0.12    0.25
   0  13  11    0.29    0.26
   0  14   0    0.00    0.41
   0  14   1   14.66    0.46
   0  14   2    2.70    0.27
   0  14   3    6.39    0.45
   0  14   4    2.76    0.71
   0  14   5    0.41    0.84
   0  14   6    3.68    0.38
   0  14   7    2.30    0.30
   0  14   8    1.57    0.30
   0  14   9    0.60    0.31
   0  14  10    0.81    0.25
   0  14  11    0.00    0.27
   0  15   1    0.05    0.22
   0  15   2    0.94    0.29
   0  15   3    2.14    0.45
   0  15   4    2.95    0.33
   0  15   5    6.16    1.02
   0  15   6    3.30    0.43
   0  15   7    0.45    0.28
   0  15   8    0.00    0.30
   0  15   9    0.50    0.31
   0  15  10    0.63    0.28
   0  15  11    0.52    0.30
   0  16   0   16.20    0.78
   0  16   1   20.58    0.60
   0  16   2    0.99    0.52
   0  16   3    5.39    0.37
   0  16   4    8.08    0.55
   0  16   5    1.73    0.64
   0  16   6    3.17    0.98
   0  16   7    1.41    0.30
   0  16   8    0.27    0.26
   0  16   9    1.89    0.34
   0  16  10    2.38    0.52
   0  17   1    2.80    0.41
   0  17   2    0.59    0.26
   0  17   3    0.03    0.30
   0  17   4    1.49    1.24
   0  17   5    3.41    1.82
   0  17   6    0.29    0.63
   0  17   7    0.14    0.20
   0  17   8    0.06    0.23
   0  17   9    0.02    0.25
   0  17  10    0.15    0.28
   0  18   0   88.91    2.63
   0  18   1   20.38    0.43
   0  18   2    1.02    0.20
   0  18   3    0.37    0.34
   0  18   5   15.31    1.11
   0  18   6    4.92    0.59
   0  18   7    0.35    0.30
   0  18   8    2.86    0.57
   0  18   9    0.02    0.27
   0  18  10    1.49    0.25
   0  19   1    0.01    0.18
   0  19   2    1.87    0.48
   0  19   4    2.27    1.55
   0  19   5    2.42    0.78
   0  19   6    0.05    0.30
   0  19   7    0.36    0.30
   0  19   8    0.04    0.32
   0  19   9    0.03    0.23
   0  20   0   35.13    1.76
   0  20   1   12.33    0.73
   0  20   2   42.86    3.11
   0  20   4   12.86    1.47
   0  20   5    1.34    0.77
   0  20   6    2.33    0.49
   0  20   8    0.10    0.23
   0  20   9    0.62    0.24
   0  21   1    5.83    0.89
   0  21   6    1.20    0.76
   0  21   7    0.81    0.50
   0  21   8    0.02    0.34
   0  21   9    0.03    0.29
   0  22   0    7.61    1.26
   0  22   1    2.94    0.46
   0  22   5    3.52    0.81
   0  22   6    5.47    0.74
   0  22   7    8.67    0.49
   0  22   8   10.24    0.59
   0  23   1    0.89    0.32
   0  23   2    3.31    0.97
   0  23   6    5.03    0.76
   0  23   7   18.80    1.26
   0  24   0    0.56    0.41
   0  24   1    0.19    0.33
   0  24   2    0.09    0.35
   0  24   3    0.10    0.61
   0  24   4    4.83    0.94
   0  24   6    0.75    0.55
   0  25   1    0.20    0.35
   0  25   2    0.02    0.42
   0  25   3    0.27    0.33
   0  25   4    3.21    1.02
   0  25   5    5.17    0.91
   0  25   6   14.16    0.88
   0  26   0    0.72    0.50
   0  26   1    0.15    0.70
   0  26   2    2.20    1.11
   0  26   3    0.01    0.27
   0  26   4    8.90    1.56
   0  27   1    0.00    0.35
   0  27   2    1.67    1.03
   0  27   3    7.24    0.86
   0  27   4    1.33    1.03
   0  28   0    1.77    0.81
   0  28   1    0.10    0.34
   0  28   2    0.86    0.36
   1   0   0  659.59   16.13
   1   0   2   91.51    0.87
   1   0   4    0.59    0.59
   1   0   6   27.93    0.80
   1   0   8   20.84    1.04
   1   0  10    1.56    0.53
   1   0  12    7.46    0.63
   1   1   0  712.33    0.67
   1   1   1   38.51    0.10
   1   1   2   56.40    2.05
   1   1   3    2.92    0.71
   1   1   4   10.18    0.41
   1   1   5    0.01    0.31
   1   1   6    1.58    0.19
   1   1   7   11.42    0.30
   1   1   8    2.21    0.29
   1   1   9    0.38    0.33
   1   1  10    1.47    0.30
   1   1  11    2.00    0.29
   1   1  12    7.28    0.49
   1   2   0  174.51    1.39
   1   2   1  333.73    2.08
   1   2   2   50.34    1.83
   1   2   3   13.80    0.74
   1   2   4    5.52    0.36
   1   2   5    4.07    0.32
   1   2   6    0.22    0.21
   1   2   7    1.00    0.37
   1   2   8    6.99    0.31
   1   2   9    0.08    0.24
   1   2  10    4.27    0.40
   1   2  11    0.84    0.30
   1   2  12    0.33    0.27
   1   3   0    0.07    0.16
   1   3   1    9.47    0.16
   1   3   2   51.35    1.44
   1   3   3   85.92    1.66
   1   3   4    4.52    0.47
   1   3   5    1.01    0.31
   1   3   6   11.52    0.37
   1   3   7    1.89    0.39
   1   3   8    3.93    0.43
   1   3   9    0.28    0.23
   1   3  10    0.49    0.20
   1   3  11    5.47    0.49
   1   3  12   10.50    0.62
   1   4   0  191.43    0.36
   1   4   1    7.58    0.19
   1   4   2    0.48    0.32
   1   4   3    2.56    0.19
   1   4   4   29.45    0.70
   1   4   5   10.46    0.44
   1   4   6    0.60    0.20
   1   4   7    6.15    0.38
   1   4   8    5.62    0.35
   1   4   9    0.96    0.23
   1   4  10    0.04    0.22
   1   4  11    1.14    0.32
   1   4  12    0.69    0.28
   1   5   0    0.27    0.33
   1   5   1  101.51    0.39
   1   5   2    8.67    0.22
   1   5   3   27.95    0.76
   1   5   4    5.40    0.36
   1   5   5   30.82    0.81
   1   5   6    1.17    0.18
   1   5   7    4.72    0.81
   1   5   8    0.09    0.81
   1   5   9    1.68    0.42
   1   5  10    1.18    0.30
   1   5  11    0.40    0.28
   1   5  12   10.88    0.63
   1   6   0    1.13    1.08
   1   6   1   25.70    0.65
   1   6   2   44.44    0.89
   1   6   3   30.39    0.89
   1   6   4    0.89    0.22
   1   6   5    7.21    0.37
   1   6   6    0.76    0.18
   1   6   7    1.34    0.19
   1   6   8    3.51    0.43
   1   6   9    2.15    0.56
   1   6  10    0.78    0.26
   1   6  12    0.13    0.26
   1   7   0    0.01    0.60
   1   7   1   74.86    2.12
   1   7   2    0.00    0.19
   1   7   3   25.99    0.66
   1   7   4    5.89    0.33
   1   7   5   28.27    0.57
   1   7   6  108.95    1.65
   1   7   7   60.05    1.20
   1   7   8    1.89    0.56
   1   7   9    0.00    0.25
   1   7  10    1.28    0.33
   1   7  11    0.63    0.29
   1   8   0    1.57    0.58
   1   8   1   98.41    2.79
   1   8   2    0.73    0.16
   1   8   3    3.57    0.34
   1   8   4    1.45    0.22
   1   8   5    3.74    0.33
   1   8   6   12.53    0.40
   1   8   7    0.02    0.21
   1   8   8    0.68    0.42
   1   8   9    2.54    1.05
   1   8  10    1.03    0.32
   1   8  12    0.28    0.35
   1   9   0    2.75    0.50
   1   9   1   42.28    0.64
   1   9   2   20.10    0.47
   1   9   3    4.11    0.32
   1   9   4    2.48    0.20
   1   9   5   13.87    0.42
   1   9   6    1.63    0.20
   1   9   7   11.81    0.43
   1   9   8    9.99    0.73
   1   9   9    3.05    0.82
   1   9  10    0.01    0.27
   1   9  11    0.01    0.29
   1   9  12    0.47    0.41
   1  10   0   10.11    0.38
   1  10   1   42.41    0.54
   1  10   2    2.43    0.32
   1  10   3    4.68    0.35
   1  10   4    0.55    0.29
   1  10   5    2.72    0.35
   1  10   6    2.00    0.23
   1  10   7    2.27    0.33
   1  10   8    7.88    0.49
   1  10   9    5.60    0.46
   1  10  10    0.39    0.34
   1  10  11    1.04    0.32
   1  11   0   16.11    0.60
   1  11   1   15.73    0.53
   1  11   2    8.69    0.34
   1  11   3    1.88    0.39
   1  11   4    5.61    0.50
   1  11   5    2.88    0.24
   1  11   6   24.96    0.68
   1  11   7    6.09    0.77
   1  11   8    3.08    0.46
   1  11   9    3.24    0.47
   1  11  10    0.38    0.30
   1  11  11    0.73    0.31
   1  12   0    0.94    0.27
   1  12   1   21.46    0.93
   1  12   2    4.66    0.31
   1  12   3    3.22    0.44
   1  12   4    0.28    0.52
   1  12   5   15.29    0.42
   1  12   6    2.99    0.32
   1  12   7    0.01    0.24
   1  12   8    2.30    0.38
   1  12   9    0.04    0.25
   1  12  10    0.25    0.24
   1  12  11    0.07    0.31
   1  13   0    8.99    0.47
   1  13   1    0.01    0.32
   1  13   2    4.45    0.38
   1  13   3    0.05    0.32
   1  13   4    1.16    0.50
   1  13   5    4.80    0.43
   1  13   6    4.93    0.41
   1  13   7    0.03    0.25
   1  13   8   16.94    0.71
   1  13   9    5.43    0.58
   1  13  10    2.38    0.48
   1  13  11    0.13    0.31
   1  14   0    0.13    0.32
   1  14   1    2.03    0.37
   1  14   2    0.74    0.32
   1  14   3    0.08    0.31
   1  14   4    3.93    0.52
   1  14   5    0.21    0.59
   1  14   6    5.91    0.37
   1  14   7    2.16    0.49
   1  14   8    1.69    0.29
   1  14   9    2.60    0.31
   1  14  10    3.33    0.36
   1  14  11    0.01    0.40
   1  15   0    2.62    0.37
   1  15   1    1.42    0.27
   1  15   2    0.08    0.27
   1  15   3    9.61    0.57
   1  15   4    1.93    0.97
   1  15   5    1.78    0.46
   1  15   6    0.54    0.42
   1  15   7    0.13    0.23
   1  15   8    5.09    0.49
   1  15   9    3.08    0.44
   1  15  10    2.65    0.36
   1  16   0   15.44    0.95
   1  16   1    7.93    0.60
   1  16   2    0.57    0.48
   1  16   3    0.29    0.66
   1  16   4    4.32    1.51
   1  16   5    1.96    0.96
   1  16   6    2.93    0.94
   1  16   7    3.87    0.45
   1  16   8    0.14    0.24
   1  16   9    1.76    0.36
   1  16  10    2.49    0.40
   1  17   0    5.34    0.46
   1  17   1    8.37    0.48
   1  17   2    1.63    0.29
   1  17   3    4.37    0.38
   1  17   4    6.32    0.60
   1  17   5    2.66    1.64
   1  17   6    2.87    1.28
   1  17   8    0.04    0.21
   1  17   9    0.16    0.22
   1  17  10    0.23    0.30
   1  18   0   34.75    0.85
   1  18   1    0.02    0.36
   1  18   2    2.31    0.45
   1  18   3    1.67    1.47
   1  18   4    0.04    0.47
   1  18   5    0.66    1.27
   1  18   6    3.38    0.77
   1  18   7    0.48    0.26
   1  18   8    0.81    0.30
   1  19   0   15.07    0.68
   1  19   1    8.26    0.69
   1  19   2    7.51    0.90
   1  19   3    3.41    0.94
   1  19   4    8.87    1.66
   1  19   5    1.35    0.72
   1  19   7    3.24    0.46
   1  19   8    0.13    0.35
   1  19   9    0.01    0.25
   1  20   0   12.50    1.17
   1  20   1    1.77    0.63
   1  20   4    2.18    0.66
   1  20   6    4.10    0.67
   1  20   7    0.03    0.70
   1  20   8    5.78    0.48
   1  20   9    1.02    0.27
   1  21   0    3.92    0.62
   1  21   1    2.27    0.90
   1  21   2    6.91    1.04
   1  21   3    0.02    0.34
   1  21   7    0.00    0.52
   1  21   8    0.58    0.30
   1  22   0    6.45    0.98
   1  22   1    0.65    0.39
   1  22   3    0.87    0.34
   1  22   5    3.09    1.16
   1  22   6    2.15    0.94
   1  22   7    0.08    0.29
   1  22   8    3.12    1.32
   1  23   0    0.00    0.32
   1  23   1    0.14    0.27
   1  23   2    0.05    0.54
   1  23   3    2.36    1.08
   1  23   4   12.65    1.52
   1  23   5    5.86    0.98
   1  23   6    9.72    0.78
   1  23   7    0.98    0.52
   1  24   0    2.93    0.32
   1  24   1    0.31    0.33
   1  24   2    1.40    0.34
   1  24   3    0.48    0.27
   1  24   4    3.70    0.70
   1  24   5    8.00    0.75
   1  24   6    1.81    0.86
   1  25   0    0.22    0.23
   1  25   1    0.74    0.36
   1  25   2    0.12    0.50
   1  25   3    0.35    0.37
   1  25   4    0.55    0.40
   1  25   5    3.59    0.68
   1  25   6   18.45    1.15
   1  26   0    0.16    0.27
   1  26   1    1.22    0.30
   1  26   2    0.07    0.33
   1  26   3    0.01    0.32
   1  26   4    0.17    0.41
   1  27   0    1.15    0.33
   1  27   1    0.45    0.34
   1  27   2    0.03    0.25
   1  27   3    1.77    0.29
   1  28   0    0.06    0.36
   1  28   1    0.04    0.38
   1  28   2    1.29    0.34
   2   0   0    1.42    0.15
   2   0   2    6.38    0.44
   2   0   4    1.02    0.41
   2   0   6    4.15    0.38
   2   0   8    0.01    0.26
   2   0  10    1.11    0.39
   2   0  12    8.81    0.67
   2   1   0  100.25    0.10
   2   1   1   28.54    0.46
   2   1   2   79.13    3.04
   2   1   3   34.18    0.95
   2   1   4    9.58    0.87
   2   1   5    0.30    0.15
   2   1   6    1.86    0.38
   2   1   7    1.94    0.76
   2   1   8    0.09    0.18
   2   1   9    3.87    0.33
   2   1  10    1.06    0.23
   2   1  11    0.74    0.24
   2   1  12    1.14    0.43
   2   2   0    5.99    0.23
   2   2   1    4.73    0.33
   2   2   2    9.34    0.20
   2   2   3    0.49    0.37
   2   2   4    7.98    0.47
   2   2   5    7.56    0.31
   2   2   6    3.37    0.26
   2   2   7    1.73    0.20
   2   2   8    0.24    0.25
   2   2   9    0.00    0.21
   2   2  10    0.71    0.23
   2   2  11    0.56    0.28
   2   2  12    1.57    0.27
   2   3   0   54.09    1.48
   2   3   1    6.86    0.38
   2   3   2   52.29    1.00
   2   3   3    1.96    0.28
   2   3   4    3.17    0.35
   2   3   5    0.32    0.18
   2   3   6    0.78    0.20
   2   3   7    2.67    0.35
   2   3   8    0.48    0.48
   2   3   9    0.06    0.25
   2   3  10    0.40    0.45
   2   3  11    0.28    0.25
   2   3  12   10.13    0.55
   2   4   0   20.45    0.18
   2   4   1   42.10    0.53
   2   4   2   74.94    0.85
   2   4   3    2.62    0.22
   2   4   4    0.22    0.25
   2   4   5   14.72    0.41
   2   4   6   20.39    0.46
   2   4   7    7.24    0.35
   2   4   8    0.18    0.25
   2   4   9    1.74    0.53
   2   4  10    0.77    0.24
   2   4  11    0.30    0.45
   2   4  12    1.94    0.48
   2   5   0    3.76    0.26
   2   5   1   10.67    0.11
   2   5   2   10.80    0.22
   2   5   3   31.27    1.01
   2   5   4    0.27    0.27
   2   5   5    8.76    0.39
   2   5   6   21.84    0.58
   2   5   7    2.73    0.34
   2   5   8    6.22    0.54
   2   5   9    1.58    0.53
   2   5  10    0.42    0.37
   2   5  11    1.51    0.32
   2   5  12    9.60    0.56
   2   6   0   64.64    0.70
   2   6   1   23.32    0.23
   2   6   2   15.82    0.21
   2   6   3   25.21    0.57
   2   6   4    3.03    0.31
   2   6   5   14.60    0.43
   2   6   6   36.90    0.83
   2   6   7   16.60    0.64
   2   6   8    4.48    0.86
   2   6  10    0.19    0.23
   2   6  11    0.08    0.26
   2   7   0   23.12    0.36
   2   7   1   48.26    1.30
   2   7   2    0.25    0.21
   2   7   3    8.66    0.35
   2   7   4    2.50    0.22
   2   7   5    0.91    0.19
   2   7   6   62.02    1.04
   2   7   7   30.11    1.04
   2   7   8    5.17    0.73
   2   7   9    0.53    0.22
   2   7  10    1.73    0.37
   2   7  11    1.28    0.43
   2   8   0    1.75    0.14
   2   8   1   13.49    0.25
   2   8   2   13.82    0.51
   2   8   3   25.66    0.61
   2   8   4    0.12    0.24
   2   8   5   71.94    1.24
   2   8   6    1.31    0.31
   2   8   7    0.03    0.65
   2   8   8    1.23    1.24
   2   8   9    6.73    0.53
   2   8  10    0.95    0.30
   2   9   0    0.18    0.13
   2   9   1    1.58    0.15
   2   9   2    3.18    0.31
   2   9   3    0.77    0.26
   2   9   4    3.65    0.22
   2   9   5   20.89    0.43
   2   9   6    0.18    0.18
   2   9   7    0.00    0.64
   2   9   8    6.88    0.49
   2   9   9    2.12    0.28
   2   9  11    0.06    0.41
   2  10   0    0.05    0.12
   2  10   1    4.35    0.22
   2  10   2    0.00    0.18
   2  10   3    0.07    0.25
   2  10   4    0.60    0.27
   2  10   5   41.46    0.68
   2  10   6    0.11    0.18
   2  10   7    9.35    0.51
   2  10   8   17.06    0.63
   2  10   9    4.37    0.77
   2  10  10    0.02    0.36
   2  10  11    0.04    0.47
   2  11   0    8.27    0.55
   2  11   1    0.21    0.24
   2  11   2    1.11    0.22
   2  11   3    0.01    0.26
   2  11   4   17.01    0.51
   2  11   5    3.64    0.79
   2  11   6    1.99    0.37
   2  11   7    5.65    0.61
   2  11   8    9.39    0.53
   2  11   9    0.48    0.24
   2  11  10    0.12    0.29
   2  11  11    0.39    0.41
   2  12   0    4.55    0.30
   2  12   1    6.54    0.35
   2  12   2    2.59    0.32
   2  12   3    1.70    0.46
   2  12   4    4.16    0.41
   2  12   5    1.81    0.37
   2  12   6    3.96    0.38
   2  12   7    0.49    0.18
   2  12   8    1.45    0.28
   2  12   9    1.20    0.27
   2  12  10    0.77    0.32
   2  13   0    0.02    0.33
   2  13   1    0.43    0.25
   2  13   2   17.44    0.48
   2  13   3    0.03    0.37
   2  13   4    4.21    0.46
   2  13   5    0.89    0.23
   2  13   6    4.33    0.41
   2  13   7    5.53    0.57
   2  13   8    3.13    0.36
   2  13   9    1.32    0.44
   2  13  10    0.38    0.32
   2  14   0    0.22    0.36
   2  14   1    0.32    0.26
   2  14   2   22.71    0.62
   2  14   3    2.01    0.44
   2  14   4    4.55    0.38
   2  14   5    0.14    0.31
   2  14   6    6.79    0.43
   2  14   7    6.64    0.46
   2  14   8    5.63    0.52
   2  14   9    0.09    0.24
   2  14  10    1.35    0.74
   2  15   0    0.96    0.42
   2  15   1    1.27    0.28
   2  15   2    1.59    0.61
   2  15   3    1.71    0.65
   2  15   4    1.14    0.58
   2  15   5    1.62    0.35
   2  15   6    1.88    0.39
   2  15   7    3.66    0.49
   2  15   8    1.12    0.23
   2  15   9    0.59    0.24
   2  15  10    0.29    0.29
   2  16   0    2.12    0.39
   2  16   1    1.06    0.31
   2  16   2   16.52    0.83
   2  16   3    0.40    0.36
   2  16   4    1.11    0.38
   2  16   5    0.00    0.78
   2  16   6    3.36    0.45
   2  16   7    5.92    0.45
   2  16   8    2.38    0.48
   2  16   9    0.01    0.31
   2  17   0   43.70    1.65
   2  17   1    0.08    0.59
   2  17   2    0.17    0.41
   2  17   3    2.17    0.70
   2  17   4    1.25    1.09
   2  17   5    1.91    0.54
   2  17   6    0.04    1.00
   2  17   7    1.36    0.22
   2  17   8    0.06    0.24
   2  17   9    1.30    0.35
   2  18   0    1.65    0.46
   2  18   1    3.25    0.81
   2  18   2    4.86    2.13
   2  18   3    1.49    1.10
   2  18   4    3.72    1.67
   2  18   5    1.87    0.34
   2  18   6    3.00    0.68
   2  18   7    0.20    0.30
   2  18   8    3.58    0.65
   2  18   9    0.20    0.31
   2  19   0   14.23    1.15
   2  19   2    1.45    0.92
   2  19   3    7.48    0.56
   2  19   5    0.56    0.71
   2  19   6    2.15    0.69
   2  19   7    6.50    0.84
   2  19   8    1.94    0.54
   2  20   0    1.07    0.89
   2  20   1    3.47    0.81
   2  20   2    5.44    0.98
   2  20   3    1.76    0.61
   2  20   4    0.31    1.08
   2  20   6    0.00    0.50
   2  20   7    1.39    1.40
   2  20   8    4.85    0.52
   2  21   0    2.25    0.96
   2  21   1    0.83    0.34
   2  21   3    3.11    0.44
   2  21   4    0.62    0.65
   2  21   5    0.93    0.29
   2  21   7    0.03    0.29
   2  22   0    2.90    0.94
   2  22   1    1.50    0.27
   2  22   2    3.87    1.19
   2  22   3    0.74    0.50
   2  22   5    9.35    0.64
   2  22   6    3.41    1.24
   2  22   7    6.36    0.55
   2  23   0    4.18    0.56
   2  23   1    0.55    0.45
   2  23   2    0.50    0.38
   2  23   4    0.00    0.33
   2  24   0    0.04    0.35
   2  24   1    3.58    0.73
   2  24   2   12.15    2.28
   2  24   4    0.03    0.71
   2  24   5    3.73    0.42
   2  24   6   16.59    2.19
   2  25   0    3.02    0.84
   2  25   1    2.49    0.93
   2  25   2    0.97    0.47
   2  25   3    0.35    0.34
   2  25   5    8.92    0.91
   2  26   0    0.06    0.23
   2  26   1    0.17    0.33
   2  26   2    0.08    0.38
   2  26   3    1.37    0.35
   2  26   4   17.70    1.06
   2  27   0    0.90    0.27
   2  27   1    0.27    0.27
   2  27   2    3.76    0.71
   2  27   3    0.01    0.31
   2  28   0    0.09    0.31
   2  28   1    0.66    0.35
   3   0   0    0.08    0.22
   3   0   2    1.02    0.35
   3   0   4   16.54    0.60
   3   0   6    1.19    0.26
   3   0   8    7.11    0.50
   3   0  10    0.00    0.34
   3   1   0   86.45    0.88
   3   1   1   16.59    0.47
   3   1   2    0.68    0.38
   3   1   3    1.35    0.41
   3   1   4    1.36    0.24
   3   1   5    0.70    0.16
   3   1   6    4.89    0.31
   3   1   7    6.65    0.55
   3   1   8    5.43    1.29
   3   1   9    0.44    0.21
   3   1  10    1.31    0.25
   3   1  11    3.60    0.41
   3   2   0  266.36    4.49
   3   2   1   86.94    1.72
   3   2   2   26.45    0.69
   3   2   3    0.59    0.30
   3   2   4    6.19    0.43
   3   2   5    0.04    0.13
   3   2   6    0.77    0.18
   3   2   7    0.81    1.18
   3   2   8    2.21    0.34
   3   2   9    0.00    0.19
   3   2  10    0.20    0.22
   3   2  11    2.52    0.28
   3   3   0   30.36    0.13
   3   3   1   41.13    1.49
   3   3   2    0.66    0.21
   3   3   3   14.04    0.39
   3   3   4    2.49    0.23
   3   3   5    7.21    0.43
   3   3   6    8.75    0.36
   3   3   7    4.55    0.50
   3   3   8    4.77    0.42
   3   3   9    5.01    0.51
   3   3  10    0.67    0.21
   3   3  11    3.51    0.38
   3   4   0    8.01    0.35
   3   4   1    1.59    0.20
   3   4   2   18.33    0.80
   3   4   3    1.16    0.44
   3   4   4    4.37    0.34
   3   4   5    7.55    0.54
   3   4   6    0.52    0.61
   3   4   7    2.32    0.47
   3   4   8    1.76    0.39
   3   4   9    0.09    0.26
   3   4  10    0.20    0.28
   3   4  11    1.61    0.33
   3   5   0  621.87   13.70
   3   5   1   41.80    0.78
   3   5   2    5.35    0.37
   3   5   3    6.90    0.27
   3   5   4    5.83    0.17
   3   5   5   46.09    0.76
   3   5   6   17.36    0.48
   3   5   7   11.52    1.06
   3   5   8    0.02    1.52
   3   5   9    5.61    0.65
   3   5  11    0.64    0.26
   3   6   0  249.08    4.97
   3   6   1   79.90    1.96
   3   6   2   11.24    0.48
   3   6   3    2.32    0.26
   3   6   4    4.43    0.37
   3   6   5   26.23    0.59
   3   6   6    1.67    0.41
   3   6   7    0.23    0.72
   3   6   8    1.35    1.49
   3   6   9    1.37    0.70
   3   6  10    2.57    0.50
   3   6  11    0.49    0.26
   3   7   0  182.84    3.28
   3   7   1    3.13    0.67
   3   7   2    9.84    0.27
   3   7   3    1.40    0.29
   3   7   4    6.80    0.29
   3   7   5   17.94    0.41
   3   7   6    1.84    0.70
   3   7   7    2.03    1.39
   3   7   8    2.17    0.24
   3   7   9    0.28    0.81
   3   7  10    0.78    0.25
   3   8   0   51.15    2.00
   3   8   1   16.85    0.40
   3   8   2    1.08    0.39
   3   8   3    1.10    0.25
   3   8   4   13.32    0.41
   3   8   5   83.54    1.27
   3   8   6    4.27    0.31
   3   8   7    0.28    0.49
   3   8   8    1.31    0.95
   3   8   9    0.27    0.72
   3   9   0    4.82    0.31
   3   9   1    5.18    0.27
   3   9   2    4.65    0.36
   3   9   3    0.53    0.35
   3   9   4   25.00    0.54
   3   9   5   62.26    1.10
   3   9   6    1.13    0.34
   3   9   8    2.48    0.56
   3   9  10    2.76    0.47
   3  10   0    4.02    0.26
   3  10   1    0.00    0.20
   3  10   2    2.20    0.31
   3  10   3   51.21    1.35
   3  10   4    7.15    0.35
   3  10   5    7.30    0.68
   3  10   6    5.81    0.65
   3  10   7    1.79    1.69
   3  10   8    0.51    0.36
   3  10   9    1.14    0.42
   3  10  10    0.11    0.28
   3  11   0    0.04    0.20
   3  11   1   14.69    0.72
   3  11   2    0.72    0.17
   3  11   3   25.30    0.90
   3  11   4   13.95    0.46
   3  11   5    4.28    0.46
   3  11   6    8.38    0.49
   3  11   7    0.04    0.23
   3  11   8    0.28    0.25
   3  11   9    0.08    0.37
   3  11  10    0.53    0.30
   3  12   0    1.17    0.20
   3  12   1    3.24    0.30
   3  12   2    0.92    0.18
   3  12   3    5.27    0.48
   3  12   4    2.66    0.36
   3  12   5   13.23    0.51
   3  12   6   12.73    0.67
   3  12   7    0.00    0.28
   3  12   8    0.00    0.40
   3  12   9    0.01    0.38
   3  12  10    0.64    0.32
   3  13   0   18.34    0.52
   3  13   1    3.44    0.39
   3  13   2    0.00    0.38
   3  13   3    0.50    0.35
   3  13   4    4.85    0.58
   3  13   5    0.56    0.95
   3  13   6    0.34    0.40
   3  13   7    0.56    0.42
   3  13   8    0.00    0.29
   3  13   9    0.44    0.27
   3  13  10    0.03    0.31
   3  14   0    0.21    0.43
   3  14   1    0.00    0.34
   3  14   2    0.16    0.32
   3  14   3    0.49    0.47
   3  14   4    0.57    0.85
   3  14   5    6.85    0.91
   3  14   6    1.85    0.56
   3  14   7    0.53    0.32
   3  14   8    0.48    0.29
   3  14   9    0.01    0.26
   3  15   0   31.30    1.10
   3  15   1    2.10    0.42
   3  15   2    2.46    0.37
   3  15   3    2.58    0.68
   3  15   4    0.00    0.50
   3  15   5    4.51    1.26
   3  15   6    2.76    0.56
   3  15   7    1.46    0.28
   3  15   8    0.64    0.28
   3  15   9    0.72    0.29
   3  16   0    2.00    0.34
   3  16   1    4.64    0.90
   3  16   2    0.27    0.34
   3  16   3    0.44    0.25
   3  16   4    1.77    1.25
   3  16   5    0.34    0.62
   3  16   6    0.68    0.29
   3  16   7    0.00    0.24
   3  16   8    0.01    0.20
   3  16   9    0.01    0.28
   3  17   0    2.84    0.51
   3  17   1    0.77    0.67
   3  17   2    2.14    1.06
   3  17   3    2.02    0.55
   3  17   4    1.00    2.35
   3  17   5    0.83    0.23
   3  17   6    2.61    0.52
   3  17   7    0.62    0.22
   3  17   8    1.24    0.43
   3  18   0    5.20    0.59
   3  18   1    0.22    0.83
   3  18   2    8.88    0.57
   3  18   3    0.08    1.46
   3  18   5    0.00    0.27
   3  18   6    0.29    0.34
   3  18   7    0.05    0.20
   3  18   8    0.23    0.30
   3  19   0    0.88    0.94
   3  19   1    5.91    0.64
   3  19   2    1.84    0.43
   3  19   3    1.22    0.65
   3  19   6    0.00    0.22
   3  19   7    0.19    0.22
   3  19   8    1.40    0.41
   3  20   0    3.23    0.97
   3  20   1    0.32    0.25
   3  20   2    3.99    0.54
   3  20   3    0.09    0.37
   3  20   4    0.39    0.23
   3  20   6    3.82    0.45
   3  21   0    0.02    0.97
   3  21   1    0.02    0.46
   3  21   2    0.28    0.32
   3  21   3    0.71    0.89
   3  21   4    2.95    0.42
   3  21   5    0.52    0.41
   3  21   6    0.29    0.21
   3  22   1    0.07    0.43
   3  22   2    1.03    0.39
   3  22   3    0.00    0.36
   3  22   4    8.85    0.60
   3  22   5    1.05    0.25
   3  22   6    3.51    0.58
   3  23   0    4.65    0.96
   3  23   3    0.11    0.69
   3  23   4    0.22    0.22
   3  23   5    6.42    0.76
   3  23   6    1.07    0.58
   3  24   0    2.02    0.36
   3  24   3    3.82    0.51
   3  24   4    0.39    1.48
   3  24   5    5.52    1.00
   3  25   0    4.47    1.10
   3  25   1    1.71    0.36
   3  25   4   29.71    0.97
   3  26   0    0.29    0.41
   3  26   1    0.62    0.55
   3  26   2    6.84    0.66
   3  27   0    2.70    0.69
   3  27   1    0.54    0.34
   3  27   2    0.82    0.30
   4   0   0  171.16    4.11
   4   0   2    0.86    0.44
   4   0   4    0.46    0.36
   4   0   6    0.58    0.37
   4   0   8    1.55    0.28
   4   0  10    1.57    0.30
   4   1   0   85.97    1.61
   4   1   1   11.48    0.54
   4   1   2    0.03    0.26
   4   1   3    3.74    0.34
   4   1   4    0.03    0.20
   4   1   5    2.28    0.25
   4   1   6    0.98    0.18
   4   1   7    7.87    0.84
   4   1   8    3.74    0.43
   4   1   9    1.96    0.26
   4   1  10    2.99    0.46
   4   2   0    5.54    0.13
   4   2   1   50.24    0.78
   4   2   2   11.91    0.53
   4   2   3   12.15    0.58
   4   2   4    3.22    0.30
   4   2   5    4.79    0.27
   4   2   6    0.12    0.92
   4   2   7    1.41    0.42
   4   2   8    0.00    0.20
   4   2   9    0.65    0.21
   4   2  10    0.61    0.22
   4   3   0   22.59    1.08
   4   3   1   28.88    0.65
   4   3   2    2.13    0.24
   4   3   3    0.03    0.15
   4   3   4    7.10    0.31
   4   3   5    0.19    0.17
   4   3   6    1.27    0.27
   4   3   7    0.66    0.22
   4   3   8    1.17    0.22
   4   3   9    1.16    0.22
   4   3  10    0.82    0.49
   4   4   0    6.67    0.46
   4   4   1   23.29    0.59
   4   4   2    1.48    0.38
   4   4   3    7.46    0.28
   4   4   4    0.47    0.17
   4   4   5    0.43    0.20
   4   4   6    0.12    0.26
   4   4   7    0.39    1.35
   4   4   8    0.05    0.22
   4   4   9    0.00    0.33
   4   4  10    4.50    0.45
   4   5   0   91.97    1.47
   4   5   1    3.46    0.28
   4   5   2   10.94    0.31
   4   5   3    1.20    0.16
   4   5   4    4.27    0.36
   4   5   5    4.80    0.40
   4   5   6    1.12    0.21
   4   5   7    1.48    1.15
   4   5   8    0.66    0.24
   4   5   9    0.00    0.25
   4   5  10    3.01    0.37
   4   6   0  105.91    1.25
   4   6   1    8.36    0.28
   4   6   2   18.58    0.38
   4   6   3    7.47    0.31
   4   6   4   18.99    0.79
   4   6   5    0.16    0.20
   4   6   6    3.41    0.56
   4   6   7    0.02    0.51
   4   6   8    1.38    0.31
   4   6   9    2.04    0.28
   4   6  10    0.78    0.29
   4   7   0  225.23    3.57
   4   7   1    7.45    0.17
   4   7   2   19.58    0.38
   4   7   3    1.74    0.28
   4   7   4   11.52    0.36
   4   7   5   18.71    0.44
   4   7   6    0.12    0.38
   4   7   7    2.55    0.45
   4   7   8    0.15    0.24
   4   7   9    0.36    0.29
   4   7  10    2.08    0.46
   4   8   0    6.01    0.23
   4   8   1    2.49    0.21
   4   8   2    4.82    0.15
   4   8   3    1.84    0.29
   4   8   4    6.80    0.35
   4   8   5    1.07    0.27
   4   8   6    0.26    0.25
   4   8   7    2.19    0.43
   4   8   8    0.99    0.48
   4   8   9    1.11    0.27
   4   8  10    1.69    0.77
   4   9   0   23.87    0.38
   4   9   1   12.35    0.62
   4   9   2    0.63    0.28
   4   9   3   76.93    1.71
   4   9   4    2.56    0.27
   4   9   5   11.53    0.42
   4   9   7    4.59    0.93
   4   9  10    4.17    0.81
   4  10   0    0.12    0.27
   4  10   1    8.62    0.46
   4  10   2   19.83    0.41
   4  10   3    0.83    0.31
   4  10   4    3.94    0.34
   4  10   5    1.08    0.32
   4  10   9    0.00    0.28
   4  11   0   22.14    0.51
   4  11   1    9.57    0.38
   4  11   2    0.00    0.34
   4  11   3    3.05    0.39
   4  11   4    4.87    0.56
   4  11   5    0.57    0.28
   4  11   6    0.27    0.21
   4  11   7    3.46    0.56
   4  11   8    0.07    0.26
   4  11   9    0.11    0.31
   4  12   0    1.17    0.22
   4  12   1    5.44    0.37
   4  12   2    7.04    0.29
   4  12   3   24.81    0.58
   4  12   4    2.39    0.83
   4  12   5    0.00    0.21
   4  12   6    0.03    0.25
   4  12   7    0.00    0.25
   4  12   8    0.19    0.27
   4  12   9    0.05    0.33
   4  13   0   25.06    0.85
   4  13   1   40.93    0.99
   4  13   2    7.47    0.51
   4  13   3    0.01    0.27
   4  13   4    1.96    0.51
   4  13   5    0.96    0.36
   4  13   6    3.07    0.51
   4  13   7    0.00    0.23
   4  13   8    0.02    0.27
   4  13   9    0.39    0.38
   4  14   0    0.22    0.38
   4  14   1   13.26    0.50
   4  14   2    1.99    0.49
   4  14   3    4.07    0.47
   4  14   4    0.52    0.38
   4  14   5    1.84    0.21
   4  14   6    0.49    0.22
   4  14   7    0.49    0.26
   4  14   8    0.04    0.32
   4  14   9    0.32    0.31
   4  15   0    7.11    0.52
   4  15   1   21.19    1.03
   4  15   2   10.62    0.60
   4  15   4    1.01    0.42
   4  15   5    0.45    0.21
   4  15   6    2.22    0.32
   4  15   7    1.20    0.28
   4  15   8    0.38    0.28
   4  16   0    0.44    0.51
   4  16   1    2.82    0.82
   4  16   2    6.24    0.71
   4  16   3    0.29    1.51
   4  16   4    0.10    0.28
   4  16   5    0.05    0.50
   4  16   6    0.04    0.19
   4  16   7    2.76    0.32
   4  16   8    0.45    0.29
   4  17   0    2.41    0.95
   4  17   1    7.77    0.68
   4  17   2    0.90    1.37
   4  17   3    0.49    1.69
   4  17   4    1.27    0.29
   4  17   5    1.97    0.37
   4  17   6    0.30    0.29
   4  17   7    3.39    0.45
   4  17   8    0.01    0.31
   4  18   0    0.80    1.23
   4  18   1    0.21    0.42
   4  18   2    2.22    0.93
   4  18   4    5.39    0.43
   4  18   5    0.09    0.36
   4  18   6    5.44    0.68
   4  18   7    0.25    0.25
   4  19   0    0.14    1.92
   4  19   1    4.35    0.35
   4  19   2    0.49    0.28
   4  19   3    3.71    0.69
   4  19   5    7.09    0.46
   4  19   6    1.34    0.28
   4  19   7    0.31    0.25
   4  20   0    4.49    0.46
   4  20   1    2.04    0.30
   4  20   2    1.32    0.43
   4  20   3    0.11    0.29
   4  20   5    0.12    0.47
   4  20   6    1.85    0.44
   4  21   0    1.33    0.78
   4  21   1    5.51    1.04
   4  21   2    1.17    0.68
   4  21   3    0.01    0.24
   4  21   4    0.55    0.24
   4  21   5    1.50    1.19
   4  21   6    0.95    0.49
   4  22   0    0.08    0.50
   4  22   1    0.15    0.61
   4  22   2    0.40    0.27
   4  22   3    0.20    0.47
   4  22   4    0.02    0.20
   4  22   5    1.48    0.30
   4  23   1    1.50    0.29
   4  23   2   10.81    0.60
   4  23   3    0.28    0.30
   4  23   4    3.19    0.69
   4  23   5    8.89    0.72
   4  24   0    1.57    0.45
   4  24   1    0.09    0.22
   4  24   2    0.06    0.27
   4  24   3    0.26    0.27
   4  24   4    1.69    0.39
   4  25   1    0.02    0.50
   4  25   2    7.08    0.59
   4  25   3    0.33    0.30
   4  26   2    0.18    0.27
   4  27   0    1.88    0.36
   5   0   0   36.06    0.71
   5   0   2    3.97    0.35
   5   0   4    6.82    0.37
   5   0   6   19.94    0.73
   5   0   8   15.25    0.79
   5   0  10   44.48    1.55
   5   1   0   12.16    0.41
   5   1   1    7.83    0.36
   5   1   2    4.17    0.20
   5   1   3    0.77    0.16
   5   1   4    5.13    0.25
   5   1   5   26.53    0.61
   5   1   6    0.69    0.24
   5   1   7   24.55    0.61
   5   1   8    2.45    0.42
   5   1   9    0.21    0.24
   5   1  10    0.81    0.31
   5   2   0    1.57    0.28
   5   2   1    2.76    0.27
   5   2   2    5.73    0.33
   5   2   3    4.23    0.29
   5   2   4    0.08    0.21
   5   2   5    2.16    0.39
   5   2   6   12.78    0.45
   5   2   7    0.18    0.32
   5   2   8    2.82    0.36
   5   2   9   11.55    0.58
   5   3   0   40.70    0.70
   5   3   1    5.67    0.28
   5   3   2    2.64    0.22
   5   3   3    4.11    0.29
   5   3   4    1.63    0.31
   5   3   5    4.92    0.47
   5   3   6    1.41    0.43
   5   3   7    1.89    0.47
   5   3   8    0.50    0.25
   5   4   0   17.71    0.43
   5   4   1    0.01    0.17
   5   4   2    6.96    0.41
   5   4   3    0.01    0.16
   5   4   4    0.12    0.18
   5   4   5    0.37    0.20
   5   4   6    1.12    0.57
   5   4   7    0.04    0.36
   5   4   9    2.47    0.33
   5   5   0    3.83    0.30
   5   5   1    1.11    0.19
   5   5   2    0.83    0.39
   5   5   3    5.90    0.30
   5   5   4    0.74    0.24
   5   5   5    0.00    0.40
   5   5   6    0.02    0.24
   5   5   7    0.19    0.41
   5   5   8    0.64    0.24
   5   5   9    4.53    0.46
   5   6   0    1.49    0.30
   5   6   1   23.16    0.39
   5   6   2   50.03    0.83
   5   6   3   11.96    0.34
   5   6   4    2.88    0.30
   5   6   5    3.72    0.53
   5   6   6    0.39    0.24
   5   6   7    0.81    0.29
   5   6   8    0.00    0.23
   5   6   9    0.54    0.72
   5   7   0   41.37    0.63
   5   7   1    4.62    0.24
   5   7   2   28.75    0.50
   5   7   3    0.26    0.18
   5   7   4    6.39    0.37
   5   7   5    1.27    0.36
   5   7   6    0.23    0.29
   5   7   7    0.50    0.24
   5   7   8    0.10    0.25
   5   7   9    0.19    0.25
   5   8   0    0.02    0.21
   5   8   1    0.83    0.17
   5   8   2   20.63    0.32
   5   8   3   28.11    0.51
   5   8   4    0.61    0.42
   5   8   5    2.98    0.48
   5   8   6    0.32    0.24
   5   8   7    4.60    0.43
   5   8   8    0.36    0.45
   5   9   0    0.26    0.23
   5   9   1    7.36    0.39
   5   9   2   77.07    1.15
   5   9   3   15.79    0.52
   5   9   4    0.97    0.24
   5   9   6    0.15    0.26
   5  10   0    1.79    0.26
   5  10   1    0.97    0.40
   5  10   2    0.47    0.22
   5  10   3    0.46    0.49
   5  10   4    0.29    0.25
   5  10   6    0.25    0.47
   5  10   9    0.90    0.35
   5  11   0    0.60    0.25
   5  11   1    0.05    0.28
   5  11   2    2.67    0.37
   5  11   3    0.09    0.28
   5  11   4    2.82    0.65
   5  11   5    0.68    0.27
   5  11   6    0.02    0.26
   5  11   7    0.06    0.27
   5  11   8    0.70    0.31
   5  12   0   42.11    1.04
   5  12   1    0.06    0.34
   5  12   2   11.68    0.56
   5  12   3   10.11    0.55
   5  12   4    0.64    0.23
   5  12   5    0.31    0.22
   5  12   6    0.50    0.40
   5  12   7    0.12    0.28
   5  12   8    0.41    0.31
   5  13   0   37.30    1.09
   5  13   1    0.01    0.69
   5  13   2    3.69    0.53
   5  13   3    0.13    1.15
   5  13   4    0.73    0.21
   5  13   5    0.29    0.24
   5  13   6    0.29    0.31
   5  13   7    0.01    0.31
   5  13   8    0.00    0.35
   5  14   0   12.48    0.60
   5  14   1    8.37    0.64
   5  14   2    0.59    1.50
   5  14   3    2.93    0.57
   5  14   4    1.44    0.21
   5  14   5    2.77    0.33
   5  14   6    0.47    0.31
   5  14   7    1.02    0.30
   5  14   8    0.34    0.32
   5  15   0    2.80    1.83
   5  15   1    1.06    1.31
   5  15   2    3.53    0.70
   5  15   3    0.54    0.27
   5  15   4    0.00    0.32
   5  15   5    1.20    0.26
   5  15   6    0.07    0.23
   5  15   7    0.23    0.30
   5  16   0    0.86    1.22
   5  16   1    6.34    0.56
   5  16   2    0.07    0.25
   5  16   3    0.05    0.46
   5  16   4    0.60    0.31
   5  16   5    0.00    0.30
   5  16   6    6.97    0.45
   5  16   7    0.19    0.30
   5  17   1    8.97    1.00
   5  17   3    1.22    0.38
   5  17   4    0.27    0.18
   5  17   5    0.17    0.24
   5  17   6    2.23    0.73
   5  17   7    0.33    0.51
   5  18   0    4.22    0.60
   5  18   1    1.29    0.62
   5  18   4    1.13    0.73
   5  18   5    5.61    0.48
   5  18   6    5.60    0.49
   5  19   0    1.03    0.32
   5  19   1    6.66    0.58
   5  19   2    0.00    0.27
   5  19   4    4.32    0.52
   5  19   5    0.41    0.24
   5  19   6    3.19    0.66
   5  20   0    0.02    0.25
   5  20   1    2.33    0.48
   5  20   2    0.97    0.63
   5  20   4    9.19    0.80
   5  20   5   21.53    1.27
   5  21   0    0.27    0.25
   5  21   1   16.51    0.65
   5  21   2    0.09    0.24
   5  21   3    2.27    0.39
   5  21   4    3.66    0.70
   5  21   5    6.27    0.69
   5  22   0    4.53    0.58
   5  22   1    0.00    0.24
   5  22   2    7.42    0.65
   5  22   3    5.87    0.65
   5  22   4    2.09    0.46
   5  23   0    0.34    0.25
   5  23   1    7.84    0.62
   5  23   2    0.02    0.24
   5  23   3    9.69    0.57
   5  24   0    1.09    0.46
   5  24   1    0.17    0.38
   5  24   2   14.14    0.68
   5  24   3    0.21    0.29
   5  25   0    0.08    0.39
   5  25   1    0.43    0.29
   5  26   0    1.80    0.34
   6   0   0   23.31    0.41
   6   0   2    1.93    0.42
   6   0   4    9.70    0.56
   6   0   6   14.15    0.79
   6   0   8    7.29    1.48
   6   1   0    3.53    0.21
   6   1   1    0.90    0.15
   6   1   2    0.00    0.21
   6   1   3    9.39    0.41
   6   1   4    1.28    0.35
   6   1   5   18.42    0.54
   6   1   6    0.03    0.19
   6   1   7    1.56    0.31
   6   1   8    3.12    0.44
   6   1   9   13.39    0.78
   6   2   0   23.63    0.36
   6   2   1    5.97    0.25
   6   2   2    3.39    0.22
   6   2   3    5.14    0.44
   6   2   4    1.10    1.16
   6   2   5    0.95    0.65
   6   2   6    5.59    0.36
   6   2   7    0.51    0.21
   6   2   8    3.22    0.43
   6   2   9   12.42    0.59
   6   3   0   33.34    0.52
   6   3   1   16.34    0.38
   6   3   2   15.75    0.39
   6   3   3    0.15    0.30
   6   3   4    0.01    0.95
   6   3   5   11.60    0.52
   6   3   6    2.03    0.33
   6   3   7    0.58    0.41
   6   3   8    7.71    0.58
   6   3   9    3.31    0.50
   6   4   0    0.17    0.18
   6   4   1   10.29    0.26
   6   4   2    0.21    0.16
   6   4   3    0.04    0.18
   6   4   4    2.08    0.37
   6   4   5    3.00    0.40
   6   4   8    0.34    0.27
   6   5   0    4.41    0.25
   6   5   1    6.91    0.34
   6   5   2   26.38    0.51
   6   5   3    2.11    0.33
   6   5   4    0.78    0.30
   6   5   5    6.48    0.60
   6   5   6    0.09    0.22
   6   5   7    0.28    0.37
   6   5   8    5.60    0.49
   6   6   0    0.03    0.19
   6   6   1   29.95    0.62
   6   6   2   10.15    0.36
   6   6   3    3.40    0.32
   6   6   4    3.46    0.75
   6   6   5    0.43    0.22
   6   6   6    0.05    0.22
   6   6   7    1.75    0.29
   6   6   8    2.11    0.34
   6   7   0    0.84    0.19
   6   7   1   43.94    0.71
   6   7   2   12.91    0.44
   6   7   3    0.74    0.58
   6   7   4    0.15    0.25
   6   7   5    0.19    0.37
   6   7   6    0.17    0.23
   6   7   7    4.21    0.58
   6   7   8    0.66    0.30
   6   8   0    5.75    0.35
   6   8   1    2.87    0.28
   6   8   2    0.42    0.51
   6   8   3    2.90    0.70
   6   8   4    2.01    0.51
   6   8   5    0.11    0.22
   6   8   6    0.01    0.23
   6   8   7    2.97    0.38
   6   8   8    1.33    0.26
   6   9   0    1.29    0.40
   6   9   1    3.22    0.45
   6   9   2    1.36    0.32
   6   9   3    0.02    1.59
   6   9   4    0.18    0.21
   6   9   5    2.20    0.60
   6   9   6    0.03    0.39
   6   9   7    0.19    0.25
   6  10   0   22.61    0.71
   6  10   1    1.00    0.79
   6  10   2    3.70    0.43
   6  10   5    0.05    0.24
   6  10   6    0.21    0.28
   6  10   8    0.14    0.31
   6  11   0   58.14    1.18
   6  11   1    4.68    0.70
   6  11   2    4.47    0.93
   6  11   5    1.95    0.67
   6  11   6    0.03    0.29
   6  11   7    0.79    0.44
   6  12   0   46.31    1.01
   6  12   1    1.25    0.57
   6  12   2    1.94    1.21
   6  12   3    1.73    0.28
   6  12   4    0.45    0.25
   6  12   5    2.58    0.69
   6  12   6    1.01    0.59
   6  12   7    0.04    0.29
   6  13   0    7.78    1.11
   6  13   1    2.10    0.44
   6  13   2    1.11    0.27
   6  13   3    0.41    0.23
   6  13   4    1.02    0.73
   6  13   5    3.91    0.53
   6  13   6    0.09    0.27
   6  13   7    0.21    0.31
   6  14   0    3.84    0.73
   6  14   1    3.23    0.52
   6  14   2    3.09    0.29
   6  14   3    0.03    0.21
   6  14   4    0.10    0.28
   6  14   5    0.07    0.53
   6  14   6    1.56    0.37
   6  14   7    0.02    0.34
   6  15   0    0.37    1.54
   6  15   2    1.28    0.37
   6  15   3    0.08    0.25
   6  15   4    0.59    0.45
   6  15   5    2.94    0.47
   6  15   6    1.35    0.41
   6  16   0    2.14    1.04
   6  16   1    1.05    0.46
   6  16   2    0.03    0.27
   6  16   3    2.95    0.68
   6  16   4    0.04    0.21
   6  16   5    0.29    0.27
   6  16   6    0.05    0.28
   6  17   0    1.29    1.05
   6  17   2    0.62    0.22
   6  17   3    3.04    0.59
   6  17   4    2.07    0.54
   6  17   5    0.33    0.26
   6  17   6    5.51    0.55
   6  18   0    0.04    0.34
   6  18   1    0.05    0.30
   6  18   3    2.14    0.35
   6  18   4    1.95    0.57
   6  18   5   13.30    0.74
   6  19   0    2.52    0.86
   6  19   1    0.03    0.28
   6  19   3    6.37    0.95
   6  19   4   15.98    0.64
   6  19   5    2.76    0.55
   6  20   0    1.13    0.24
   6  20   1    1.87    0.53
   6  20   3    3.47    0.66
   6  20   4    9.07    0.57
   6  21   0    0.89    0.47
   6  21   1    9.40    0.89
   6  21   2    0.00    0.25
   6  21   3    8.31    0.81
   6  21   4   11.78    0.63
   6  22   0    1.14    0.22
   6  22   1    1.22    0.35
   6  22   2    0.01    0.31
   6  22   3    3.89    0.62
   6  23   0    6.86    0.85
   6  23   1    0.06    0.29
   6  23   2    9.66    0.67
   6  24   0    0.00    0.28
   6  24   1    0.45    0.23
   7   0   0   18.32    0.48
   7   0   2    5.14    0.43
   7   0   4    2.38    0.52
   7   0   6    9.61    0.58
   7   0   8    0.33    0.35
   7   1   0    0.81    0.25
   7   1   1    6.65    0.54
   7   1   2    1.06    0.36
   7   1   3    1.78    0.32
   7   1   4    0.10    0.20
   7   1   5    1.68    0.24
   7   1   6    0.06    0.25
   7   1   7    0.79    0.22
   7   1   8   11.28    0.98
   7   2   0    0.52    0.18
   7   2   1    1.90    0.20
   7   2   2    3.31    0.29
   7   2   3    1.00    0.98
   7   2   4    0.09    0.21
   7   2   5    0.69    0.21
   7   2   6    3.78    0.65
   7   2   7    2.05    0.40
   7   2   8   11.78    0.50
   7   3   0    0.50    0.25
   7   3   1    5.12    0.45
   7   3   2    0.01    0.80
   7   3   3   12.80    0.85
   7   3   4    0.14    0.29
   7   3   5    0.03    0.24
   7   3   7    1.93    0.49
   7   4   0   12.61    0.42
   7   4   1    0.79    0.54
   7   4   2    1.20    0.74
   7   4   3    3.19    1.89
   7   4   4    0.52    1.92
   7   4   5    0.01    0.48
   7   4   6    5.02    0.46
   7   4   7   11.48    0.53
   7   5   0    2.47    0.36
   7   5   1    0.80    0.22
   7   5   2    0.00    0.29
   7   5   3    0.08    0.24
   7   5   4    0.21    0.25
   7   5   5    0.01    0.28
   7   5   6    0.55    0.26
   7   5   7    1.31    0.28
   7   6   0    2.25    0.39
   7   6   1    0.05    0.18
   7   6   2    0.43    0.49
   7   6   3    0.01    0.23
   7   6   4    0.08    0.23
   7   6   5    0.08    0.26
   7   6   6    0.01    0.25
   7   6   7    0.01    0.26
   7   7   0    3.02    0.36
   7   7   1   16.58    0.46
   7   7   2    2.64    0.49
   7   7   3    0.03    0.26
   7   7   4    2.36    0.40
   7   7   5    0.00    0.29
   7   7   6    1.24    0.26
   7   7   7    0.83    0.28
   7   8   0    0.65    0.61
   7   8   1   12.08    1.02
   7   8   2    1.39    0.31
   7   8   3    0.93    0.27
   7   8   4    0.08    0.23
   7   8   5    1.42    0.31
   7   8   6    2.84    0.58
   7   8   7    1.23    0.28
   7   9   0    0.67    1.82
   7   9   1    0.02    1.52
   7   9   3    1.21    0.48
   7   9   4    0.56    0.26
   7   9   5    0.05    0.28
   7   9   6    0.81    0.73
   7  10   0    1.44    0.37
   7  10   2    1.27    0.48
   7  10   3    4.32    0.50
   7  10   4    0.66    0.56
   7  11   0    0.64    0.97
   7  11   3    1.35    0.54
   7  11   6    1.72    0.46
   7  12   0   24.85    0.91
   7  12   1    0.47    0.46
   7  12   2    0.00    0.28
   7  12   3    0.00    0.26
   7  12   4    0.03    0.32
   7  12   5    0.02    0.31
   7  12   6    0.23    0.32
   7  13   0   17.49    0.77
   7  13   1    0.34    0.32
   7  13   2    2.97    0.46
   7  13   3    3.19    0.50
   7  13   4    0.24    0.36
   7  13   5    4.78    0.53
   7  13   6    3.73    0.58
   7  14   0   12.90    0.71
   7  14   1    0.02    0.29
   7  14   2    6.04    0.65
   7  14   3    0.41    0.27
   7  14   4    0.16    0.30
   7  14   5    0.91    0.31
   7  14   6    0.30    0.34
   7  15   0   14.06    0.63
   7  15   1    1.77    0.47
   7  15   2    0.43    0.28
   7  15   3    2.13    0.39
   7  15   4    0.92    0.29
   7  15   5    3.71    0.53
   7  16   0    0.01    0.44
   7  16   1    3.10    0.41
   7  16   2    0.51    0.88
   7  16   3    0.62    0.34
   7  16   4    0.47    0.58
   7  16   5    0.01    0.31
   7  17   0    6.36    0.65
   7  17   1    4.08    0.46
   7  17   2    1.59    0.60
   7  17   3    1.83    0.80
   7  17   4    0.46    0.31
   7  18   0    6.19    0.82
   7  18   1    4.66    0.75
   7  18   2    4.72    0.51
   7  18   3    1.26    0.32
   7  18   4    2.60    0.80
   7  19   2    0.37    0.34
   7  19   3    0.31    0.58
   7  20   0    0.90    0.33
   7  20   1    8.00    0.94
   7  20   2    2.65    0.72
   7  20   3    0.29    0.31
   7  21   0    0.37    0.29
   7  21   1    6.47    0.75
   7  21   2   11.48    0.74
   7  22   0    1.83    0.40
   7  22   1    0.00    0.28
   7  23   0    8.36    0.82
   8   0   0    0.65    1.16
   8   0   2    0.92    0.39
   8   0   4    0.24    0.29
   8   0   6    0.04    0.31
   8   1   0    1.74    0.31
   8   1   1    3.48    0.39
   8   1   2    1.88    0.40
   8   1   3    3.78    0.37
   8   1   4    0.14    0.21
   8   1   5    0.61    0.24
   8   1   6    0.13    0.35
   8   2   0    0.62    0.21
   8   2   1    0.08    0.24
   8   2   2    3.25    0.40
   8   2   3    4.28    0.41
   8   2   4    0.00    0.25
   8   2   5    0.00    0.29
   8   2   6   12.72    0.55
   8   3   0    0.91    0.79
   8   3   1    0.51    1.42
   8   3   2    1.10    0.24
   8   3   3    2.54    2.62
   8   3   5    5.10    0.47
   8   3   6    1.27    0.57
   8   4   0    0.04    0.34
   8   4   1    0.44    1.63
   8   4   2    0.17    0.22
   8   4   3    0.76    0.53
   8   4   4    0.21    0.23
   8   4   5    3.98    0.58
   8   4   6    0.04    0.39
   8   5   0    0.22    0.28
   8   5   1    0.00    0.49
   8   5   2    0.05    0.27
   8   5   3    0.46    0.23
   8   5   4    0.03    0.24
   8   5   5   10.75    0.59
   8   5   6    3.71    0.51
   8   6   0    1.00    0.45
   8   6   1   10.81    0.55
   8   6   2    0.27    0.23
   8   6   3    0.09    0.23
   8   6   4    0.89    0.26
   8   6   5    1.80    0.37
   8   6   6    6.03    0.54
   8   7   0    0.01    0.23
   8   7   1    0.58    0.26
   8   7   2    5.81    0.45
   8   7   3    1.35    0.29
   8   7   4    1.19    0.49
   8   7   5    0.98    0.43
   8   7   6    3.28    0.92
   8   8   0    3.84    0.55
   8   8   1    0.31    0.30
   8   8   2    0.66    0.23
   8   8   3    0.24    0.25
   8   8   4    0.24    0.24
   8   8   5    0.01    0.41
   8   8   6    7.45    0.52
   8   9   1    0.11    0.25
   8   9   2    0.00    0.33
   8   9   3    1.56    0.50
   8   9   4    0.11    0.24
   8   9   5    0.29    0.26
   8  10   0    1.60    0.51
   8  10   1    5.02    1.10
   8  10   2    0.00    0.25
   8  10   3    6.26    0.50
   8  10   4    0.05    0.42
   8  11   1    0.08    0.82
   8  11   2    0.73    0.32
   8  11   5    0.34    0.33
   8  12   1    0.52    0.33
   8  12   2    0.20    0.52
   8  12   3    1.05    0.46
   8  12   4    0.00    0.31
   8  12   5    0.00    0.32
   8  13   0    0.50    0.29
   8  13   1    0.01    0.27
   8  13   2    0.41    0.31
   8  13   3    0.16    0.28
   8  13   4    0.00    0.30
   8  13   5    0.18    0.35
   8  14   0   11.18    0.77
   8  14   1    2.90    0.47
   8  14   2    1.49    0.73
   8  14   3    0.24    0.32
   8  14   4    0.60    0.32
   8  15   0    0.29    0.29
   8  15   1    2.25    0.32
   8  15   2    3.35    0.72
   8  15   3    3.14    0.56
   8  15   4    6.00    1.23
   8  16   0    2.00    0.45
   8  16   1    0.00    0.36
   8  16   2    0.22    0.28
   8  16   3    0.16    0.32
   8  17   0    0.41    0.29
   8  17   1    0.79    0.35
   8  17   2    0.10    0.31
   8  17   3    0.03    0.32
   8  18   0    4.54    0.80
   8  18   1    3.44    0.54
   8  18   2    0.02    0.29
   8  19   0    9.05    0.63
   8  19   1    6.36    0.62
   8  19   2    1.07    0.34
   8  20   1    5.59    0.55
   8  21   0    4.37    0.85
   9   0   0    1.18    0.33
   9   0   2    1.98    0.30
   9   0   4    0.00    0.37
   9   1   0    0.36    0.33
   9   1   1    0.77    0.27
   9   1   2    0.05    0.22
   9   1   3    0.55    0.24
   9   2   0    1.30    0.41
   9   2   1    0.04    0.73
   9   2   2    0.74    0.25
   9   2   3    0.99    0.46
   9   2   4    0.63    0.48
   9   2   5    0.13    0.28
   9   3   0    1.32    1.87
   9   3   1    1.07    0.36
   9   3   2    0.23    0.36
   9   3   3    2.64    0.37
   9   3   4    1.18    0.27
   9   3   5    0.07    0.27
   9   4   0    4.27    0.44
   9   4   1    0.01    0.24
   9   4   2    1.07    0.25
   9   4   3    1.23    0.35
   9   4   4    0.15    0.34
   9   4   5    2.85    0.41
   9   5   0    9.42    0.48
   9   5   1    1.03    0.33
   9   5   2    0.00    0.24
   9   5   3    0.09    0.41
   9   5   4    0.17    0.26
   9   5   5   18.75    0.74
   9   6   0    3.34    0.43
   9   6   1    0.97    0.26
   9   6   2    2.96    0.36
   9   6   3    2.36    0.58
   9   6   4    1.37    0.27
   9   6   5   18.27    0.87
   9   7   0    0.17    0.33
   9   7   1    4.03    0.44
   9   7   2    1.87    0.27
   9   7   3    1.61    0.26
   9   7   4    0.39    0.28
   9   7   5   11.62    0.63
   9   8   0    1.93    0.26
   9   8   1    0.16    0.25
   9   8   2    0.38    0.51
   9   8   3    0.89    0.27
   9   8   4    0.88    0.27
   9   9   0    0.09    0.35
   9   9   1    0.47    0.26
   9   9   2    0.39    0.37
   9   9   3    0.36    0.27
   9   9   4    0.09    0.38
   9  10   0    0.37    0.31
   9  10   1    0.13    0.25
   9  10   2    3.09    0.41
   9  11   0    0.34    0.26
   9  12   1    0.16    0.30
   9  12   2    2.17    0.52
   9  12   3    1.06    0.34
   9  13   0    2.92    0.70
   9  13   1    0.67    0.29
   9  13   2    0.63    0.32
   9  13   3    2.80    0.56
   9  14   0    0.19    0.30
   9  14   1    0.20    0.60
   9  14   2    0.58    0.42
   9  14   3    4.49    0.71
   9  15   0    1.84    0.35
   9  15   1    0.31    0.33
   9  15   2    0.09    0.47
   9  16   0    5.57    0.59
   9  16   1    0.53    0.35
   9  16   2    1.78    0.51
   9  17   0    3.30    0.76
   9  17   1    0.00    0.31
   9  18   0    4.50    0.54
  10   0   0    0.67    0.33
  10   0   2    0.12    0.32
  10   1   0    0.19    0.24
  10   1   1    0.36    0.29
  10   1   2    1.98    0.90
  10   1   4    0.09    0.28
  10   2   0    0.08    0.32
  10   2   3    0.82    0.27
  10   3   0    0.99    0.28
  10   3   1    1.80    0.27
  10   3   2    2.96    0.38
  10   3   3    0.29    0.27
  10   4   0    0.04    0.28
  10   4   1    0.04    0.37
  10   4   2    0.15    0.28
  10   4   3    0.01    0.37
  10   5   0    0.37    0.26
  10   5   1    1.42    0.32
  10   5   2    0.25    0.28
  10   5   3    0.57    0.30
  10   6   0    7.91    0.54
  10   6   1    0.20    0.28
  10   6   2    6.74    0.69
  10   6   3    2.38    0.36
  10   7   0    0.00    0.26
  10   7   1    1.32    0.38
  10   7   2    0.13    0.27
  10   7   3    0.03    0.30
  10   8   0    0.34    0.29
  10   8   1    1.10    0.28
  10   8   2    0.81    0.55
  10   8   3    0.36    0.30
  10   9   0    0.70    0.26
  10   9   1    0.47    0.30
  10   9   2    4.83    0.52
  10  10   0    0.75    0.66
  10  10   1    1.33    0.47
  10  12   0    0.02    0.31
  10  12   1    2.11    0.77
  10  13   0    0.38    0.35
  10  13   1    0.18    0.37
  10  14   0    0.06    0.31
  10  14   1    0.15    0.34
  10  15   0    0.12    0.34
  11   0   0    2.30    0.94
  11   1   0    0.00    0.47
  11   1   1    3.41    0.49
  11   2   0    0.04    0.37
  11   2   1    1.29    0.43
  11   2   2    0.02    0.30
  11   3   0    0.02    0.28
  11   3   1    0.00    0.29
  11   3   2    1.03    0.65
  11   4   0    0.36    0.29
  11   4   1    0.07    0.29
  11   5   0    0.01    0.32
  11   5   1    0.08    0.30
  11   6   0    0.06    0.28
  11   6   1    0.00    0.31
  11   7   0    0.60    0.28
  11   7   1    0.03    0.30
  11   8   0    0.19    0.31
  11   8   1    0.00    0.30
  11   9   0    2.44    0.46
  11  10   0    3.38    0.62
   0   0   0    0.00    0.00
;
_shelx_hkl_checksum              63598
_shelx_SHELXL_version_number     2014/7
_olex2_submission_special_instructions 'No special instructions were received'

# start Validation Reply Form
_vrf_REFNR01_2                   
;
PROBLEM: Ratio of reflections to parameters is < 6 for a
RESPONSE: The sample diffracted very weakly, and at high angles the
reflections were completely absent. Despite the quality of the data,
the connectivity and conformation are not in doubt.
;
_vrf_THETM01_2                   
;
PROBLEM: The value of sine(theta_max)/wavelength is less than 0.550
RESPONSE: A full set of data was collected, however the very high 
angle data was dominated by noise [I/sigma(I) < 1.0] and was omitted.
;
_vrf_PLAT029_2                   
;
PROBLEM: _diffrn_measured_fraction_theta_full value Low .      0.909 Note  
RESPONSE: See _vrf_THETM01_2
;
_vrf_PLAT088_2                   
;
PROBLEM: Poor Data / Parameter Ratio ....................       6.31 Note  
RESPONSE: See _vrf_REFNR01_2
;
_vrf_PLAT220_2                   
;
PROBLEM: Non-Solvent Resd 1   C   Ueq(max)/Ueq(min) Range        6.3 Ratio 
RESPONSE: This is due to the t-butyl groups in the molecule
;
_vrf_PLAT242_2                   
;
PROBLEM: Low    'MainMol' Ueq as Compared to Neighbors of        C36 Check 
RESPONSE: this is due to the t-butyl moiety.
;
_vrf_PLAT340_2                   
;
PROBLEM: Low Bond Precision on  C-C Bonds ...............    0.01451 Ang.  
RESPONSE: See _vrf_REFNR01_2
;
####################################################################### 
# 
# This file contains crystal structure data downloaded from the 
# Cambridge Structural Database (CSD) hosted by the Cambridge 
# Crystallographic Data Centre (CCDC).
# 
# Full information about CCDC data access policies and citation 
# guidelines are available at http://www.ccdc.cam.ac.uk/access/V1 
# 
# Audit and citation data items may have been added by the CCDC. 
# Please retain this information to preserve the provenance of 
# this file and to allow appropriate attribution of the data. 
# 
#######################################################################

data_6a
_database_code_depnum_ccdc_archive 'CCDC 1485683'
_audit_update_record             
;
2016-06-15 deposited with the CCDC.
2016-08-31 downloaded from the CCDC.
;
_audit_creation_date             2016-06-14
_audit_creation_method           
;
Olex2 1.2
(compiled 2016.02.19 svn.r3266 for OlexSys, GUI svn.r5155)
;
_chemical_name_common            ?
_chemical_name_systematic        ?
_chemical_formula_moiety         'C47 H28 O5'
_chemical_formula_sum            'C47 H28 O5'
_chemical_formula_weight         672.69
_chemical_melting_point          ?
loop_
_atom_type_symbol
_atom_type_description
_atom_type_scat_dispersion_real
_atom_type_scat_dispersion_imag
_atom_type_scat_source
C C 0.0181 0.0091 'International Tables Vol C Tables 4.2.6.8 and 6.1.1.4'
H H 0.0000 0.0000 'International Tables Vol C Tables 4.2.6.8 and 6.1.1.4'
O O 0.0492 0.0322 'International Tables Vol C Tables 4.2.6.8 and 6.1.1.4'

_shelx_space_group_comment       
;
The symmetry employed for this shelxl refinement is uniquely defined
by the following loop, which should always be used as a source of
symmetry information in preference to the above space-group names.
They are only intended as comments.
;
_space_group_crystal_system      monoclinic
_space_group_IT_number           14
_space_group_name_H-M_alt        'P 1 21/c 1'
_space_group_name_Hall           '-P 2ybc'
loop_
_space_group_symop_operation_xyz
'x, y, z'
'-x, y+1/2, -z+1/2'
'-x, -y, -z'
'x, -y-1/2, z-1/2'

_cell_length_a                   7.5395(5)
_cell_length_b                   34.5192(18)
_cell_length_c                   11.7823(6)
_cell_angle_alpha                90
_cell_angle_beta                 100.084(3)
_cell_angle_gamma                90
_cell_volume                     3019.1(3)
_cell_formula_units_Z            4
_cell_measurement_reflns_used    7966
_cell_measurement_temperature    100(2)
_cell_measurement_theta_max      66.622
_cell_measurement_theta_min      4.595
_shelx_estimated_absorpt_T_max   ?
_shelx_estimated_absorpt_T_min   ?
_exptl_absorpt_coefficient_mu    0.764
_exptl_absorpt_correction_T_max  0.7528
_exptl_absorpt_correction_T_min  0.6680
_exptl_absorpt_correction_type   multi-scan
_exptl_absorpt_process_details   
;
SADABS-2014/3 (Bruker,2014/3) was used for absorption correction.
wR2(int) was 0.0927 before and 0.0622 after correction.
The Ratio of minimum to maximum transmission is 0.8874.
The \l/2 correction factor is Not present.
;
_exptl_absorpt_special_details   ?
_exptl_crystal_colour            red
_exptl_crystal_colour_primary    red
_exptl_crystal_density_diffrn    1.480
_exptl_crystal_density_meas      ?
_exptl_crystal_density_method    ?
_exptl_crystal_description       block
_exptl_crystal_F_000             1400
_exptl_crystal_size_max          ?
_exptl_crystal_size_mid          ?
_exptl_crystal_size_min          ?
_exptl_transmission_factor_max   ?
_exptl_transmission_factor_min   ?
_diffrn_reflns_av_R_equivalents  0.0823
_diffrn_reflns_av_unetI/netI     0.0845
_diffrn_reflns_Laue_measured_fraction_full 0.950
_diffrn_reflns_Laue_measured_fraction_max 0.950
_diffrn_reflns_limit_h_max       5
_diffrn_reflns_limit_h_min       -8
_diffrn_reflns_limit_k_max       40
_diffrn_reflns_limit_k_min       -41
_diffrn_reflns_limit_l_max       14
_diffrn_reflns_limit_l_min       -13
_diffrn_reflns_number            21377
_diffrn_reflns_point_group_measured_fraction_full 0.950
_diffrn_reflns_point_group_measured_fraction_max 0.950
_diffrn_reflns_theta_full        66.584
_diffrn_reflns_theta_max         66.584
_diffrn_reflns_theta_min         2.560
_diffrn_ambient_temperature      100.0
_diffrn_detector_area_resol_mean ?
_diffrn_measured_fraction_theta_full 0.950
_diffrn_measured_fraction_theta_max 0.950
_diffrn_measurement_device_type  'Bruker D8 Venture'
_diffrn_measurement_method       '\f and \w scans'
_diffrn_radiation_monochromator  multilayer
_diffrn_radiation_type           CuK\a
_diffrn_radiation_wavelength     1.54178
_diffrn_source                   'high brilliance microfocus sealed tube'
_diffrn_standards_number         0
_reflns_Friedel_coverage         0.000
_reflns_Friedel_fraction_full    .
_reflns_Friedel_fraction_max     .
_reflns_number_gt                2999
_reflns_number_total             5048
_reflns_special_details          
;
 Reflections were merged by SHELXL according to the crystal
 class for the calculation of statistics and refinement.
 
 _reflns_Friedel_fraction is defined as the number of unique
 Friedel pairs measured divided by the number that would be
 possible theoretically, ignoring centric projections and
 systematic absences.
;
_reflns_threshold_expression     'I > 2\s(I)'
_computing_cell_refinement       'Bruker Apex3, 2016'
_computing_data_collection       'Bruker Apex3, 2016'
_computing_data_reduction        'SAINT v8.34A (Bruker, 2013)'
_computing_molecular_graphics    'Olex2 (Dolomanov et al., 2009)'
_computing_publication_material  'Olex2 (Dolomanov et al., 2009)'
_computing_structure_refinement  'XL (Sheldrick, 2008)'
_computing_structure_solution    'XS (Sheldrick, 2008)'
_refine_diff_density_max         0.256
_refine_diff_density_min         -0.259
_refine_diff_density_rms         0.057
_refine_ls_extinction_coef       .
_refine_ls_extinction_method     none
_refine_ls_goodness_of_fit_ref   1.017
_refine_ls_hydrogen_treatment    constr
_refine_ls_matrix_type           full
_refine_ls_number_parameters     473
_refine_ls_number_reflns         5048
_refine_ls_number_restraints     0
_refine_ls_R_factor_all          0.1218
_refine_ls_R_factor_gt           0.0613
_refine_ls_restrained_S_all      1.017
_refine_ls_shift/su_max          0.000
_refine_ls_shift/su_mean         0.000
_refine_ls_structure_factor_coef Fsqd
_refine_ls_weighting_details     
'w=1/[\s^2^(Fo^2^)+(0.0480P)^2^+1.9942P] where P=(Fo^2^+2Fc^2^)/3'
_refine_ls_weighting_scheme      calc
_refine_ls_wR_factor_gt          0.1171
_refine_ls_wR_factor_ref         0.1404
_refine_special_details          ?
_olex2_refinement_description    
;
1. Fixed Uiso
 At 1.2 times of:
  All C(H) groups
 At 1.5 times of:
  All C(H,H,H) groups
2.a Aromatic/amide H refined with riding coordinates:
 C9(H9), C10(H10), C11(H11), C19(H19), C27(H27), C28(H28), C29(H29), C30(H30),
 C31(H31), C32(H32), C33(H33), C39(H39), C48(H48), C49(H49), C50(H50), C51(H51)
2.b Idealised Me refined as rotating group:
 C1(H1A,H1B,H1C), C18(H18A,H18B,H18C), C22(H22A,H22B,H22C), C38(H38A,H38B,H38C)
;
_atom_sites_solution_hydrogens   geom
_atom_sites_solution_primary     ?
_atom_sites_solution_secondary   ?
loop_
_atom_site_label
_atom_site_type_symbol
_atom_site_fract_x
_atom_site_fract_y
_atom_site_fract_z
_atom_site_U_iso_or_equiv
_atom_site_adp_type
_atom_site_occupancy
_atom_site_site_symmetry_order
_atom_site_calc_flag
_atom_site_refinement_flags_posn
_atom_site_refinement_flags_adp
_atom_site_refinement_flags_occupancy
_atom_site_disorder_assembly
_atom_site_disorder_group
O1 O 0.0128(3) 0.59280(7) 0.5539(2) 0.0423(7) Uani 1 1 d . . . . .
C1 C 0.7391(5) 0.40855(10) 0.7988(3) 0.0376(10) Uani 1 1 d . . . . .
H1A H 0.7272 0.3898 0.7354 0.056 Uiso 1 1 calc GR . . . .
H1B H 0.6794 0.3984 0.8601 0.056 Uiso 1 1 calc GR . . . .
H1C H 0.8670 0.4129 0.8294 0.056 Uiso 1 1 calc GR . . . .
C2 C 0.1693(5) 0.59339(11) 0.5410(3) 0.0305(9) Uani 1 1 d . . . . .
C3 C 0.2492(5) 0.62889(10) 0.5019(3) 0.0314(9) Uani 1 1 d . . . . .
C4 C 0.4346(5) 0.63941(10) 0.5291(3) 0.0284(8) Uani 1 1 d . . . . .
C5 C 0.5608(5) 0.62230(9) 0.6244(3) 0.0267(8) Uani 1 1 d . . . . .
C6 C 0.5369(5) 0.58661(10) 0.6821(3) 0.0270(8) Uani 1 1 d . . . . .
C7 C 0.4296(5) 0.55336(10) 0.6321(3) 0.0270(8) Uani 1 1 d . . . . .
C8 C 0.2699(5) 0.55669(10) 0.5502(3) 0.0282(8) Uani 1 1 d . . . . .
C9 C 0.1259(5) 0.65021(11) 0.4265(3) 0.0364(9) Uani 1 1 d . . . . .
H9 H 0.0029 0.6426 0.4119 0.044 Uiso 1 1 calc R . . . .
C10 C 0.1801(5) 0.68250(11) 0.3719(3) 0.0404(10) Uani 1 1 d . . . . .
H10 H 0.0950 0.6969 0.3195 0.048 Uiso 1 1 calc R . . . .
C11 C 0.3565(5) 0.69345(11) 0.3939(3) 0.0366(10) Uani 1 1 d . . . . .
H11 H 0.3929 0.7157 0.3563 0.044 Uiso 1 1 calc R . . . .
C12 C 0.4868(5) 0.67260(10) 0.4712(3) 0.0321(9) Uani 1 1 d . . . . .
C13 C 0.6694(5) 0.68720(10) 0.4989(3) 0.0297(9) Uani 1 1 d . . . . .
C14 C 0.7820(5) 0.67500(10) 0.6010(3) 0.0296(9) Uani 1 1 d . . . . .
C15 C 0.7199(5) 0.64411(9) 0.6686(3) 0.0266(8) Uani 1 1 d . . . . .
C16 C 0.7398(5) 0.71605(10) 0.4331(3) 0.0362(10) Uani 1 1 d . . . . .
O17 O 0.6462(4) 0.72286(7) 0.3234(2) 0.0424(7) Uani 1 1 d . . . . .
C18 C 0.7109(6) 0.75169(11) 0.2571(3) 0.0447(11) Uani 1 1 d . . . . .
H18A H 0.6352 0.7526 0.1805 0.067 Uiso 1 1 calc GR . . . .
H18B H 0.8352 0.7457 0.2493 0.067 Uiso 1 1 calc GR . . . .
H18C H 0.7074 0.7768 0.2951 0.067 Uiso 1 1 calc GR . . . .
C19 C 0.8937(5) 0.73684(11) 0.4773(3) 0.0353(9) Uani 1 1 d . . . . .
H19 H 0.9286 0.7584 0.4362 0.042 Uiso 1 1 calc R . . . .
C20 C 0.9953(5) 0.72614(10) 0.5806(3) 0.0357(9) Uani 1 1 d . . . . .
O21 O 1.1422(4) 0.74732(7) 0.6314(2) 0.0441(7) Uani 1 1 d . . . . .
C22 C 1.1953(6) 0.77968(11) 0.5688(4) 0.0477(11) Uani 1 1 d . . . . .
H22A H 1.2215 0.7708 0.4945 0.071 Uiso 1 1 calc GR . . . .
H22B H 1.3032 0.7917 0.6135 0.071 Uiso 1 1 calc GR . . . .
H22C H 1.0973 0.7987 0.5557 0.071 Uiso 1 1 calc GR . . . .
C23 C 0.9519(5) 0.69319(10) 0.6415(3) 0.0313(9) Uani 1 1 d . . . . .
C24 C 1.0733(5) 0.67728(10) 0.7407(3) 0.0302(9) Uani 1 1 d . . . . .
C25 C 1.0049(4) 0.65078(9) 0.8126(3) 0.0256(8) Uani 1 1 d . . . . .
C26 C 0.8204(5) 0.63680(9) 0.7805(3) 0.0276(8) Uani 1 1 d . . . . .
C27 C 1.2602(5) 0.68511(11) 0.7606(3) 0.0358(10) Uani 1 1 d . . . . .
H27 H 1.3082 0.7025 0.7114 0.043 Uiso 1 1 calc R . . . .
C28 C 1.3727(5) 0.66780(10) 0.8503(3) 0.0351(9) Uani 1 1 d . . . . .
H28 H 1.4977 0.6737 0.8635 0.042 Uiso 1 1 calc R . . . .
C29 C 1.3070(5) 0.64215(10) 0.9210(3) 0.0326(9) Uani 1 1 d . . . . .
H29 H 1.3862 0.6301 0.9824 0.039 Uiso 1 1 calc R . . . .
C30 C 1.1254(5) 0.63389(10) 0.9028(3) 0.0303(9) Uani 1 1 d . . . . .
H30 H 1.0808 0.6162 0.9529 0.036 Uiso 1 1 calc R . . . .
C31 C 0.1886(5) 0.52523(10) 0.4927(3) 0.0324(9) Uani 1 1 d . . . . .
H31 H 0.0832 0.5286 0.4362 0.039 Uiso 1 1 calc R . . . .
C32 C 0.2597(5) 0.48815(10) 0.5166(3) 0.0343(9) Uani 1 1 d . . . . .
H32 H 0.2132 0.4667 0.4704 0.041 Uiso 1 1 calc R . . . .
C33 C 0.3985(5) 0.48329(10) 0.6085(3) 0.0298(9) Uani 1 1 d . . . . .
H33 H 0.4385 0.4578 0.6300 0.036 Uiso 1 1 calc R . . . .
C34 C 0.4835(5) 0.51513(10) 0.6718(3) 0.0286(8) Uani 1 1 d . . . . .
C35 C 0.6020(4) 0.50997(10) 0.7826(3) 0.0259(8) Uani 1 1 d . . . . .
C36 C 0.6690(5) 0.47478(10) 0.8312(3) 0.0296(9) Uani 1 1 d . . . . .
O37 O 0.6591(3) 0.44341(7) 0.7584(2) 0.0348(6) Uani 1 1 d . . . . .
C38 C 0.8847(5) 0.46543(10) 1.1838(3) 0.0344(9) Uani 1 1 d . . . . .
H38A H 0.9821 0.4548 1.1481 0.052 Uiso 1 1 calc GR . . . .
H38B H 0.7817 0.4477 1.1711 0.052 Uiso 1 1 calc GR . . . .
H38C H 0.9270 0.4686 1.2667 0.052 Uiso 1 1 calc GR . . . .
C39 C 0.7446(4) 0.47166(10) 0.9478(3) 0.0286(8) Uani 1 1 d . . . . .
H39 H 0.7849 0.4472 0.9794 0.034 Uiso 1 1 calc R . . . .
C40 C 0.7608(5) 0.50409(10) 1.0170(3) 0.0294(9) Uani 1 1 d . . . . .
O41 O 0.8309(3) 0.50244(7) 1.1330(2) 0.0349(6) Uani 1 1 d . . . . .
C42 C 0.7158(4) 0.54091(10) 0.9724(3) 0.0276(8) Uani 1 1 d . . . . .
C43 C 0.6436(4) 0.54349(10) 0.8533(3) 0.0257(8) Uani 1 1 d . . . . .
C44 C 0.6340(4) 0.58081(10) 0.7944(3) 0.0261(8) Uani 1 1 d . . . . .
C45 C 0.7460(4) 0.61000(9) 0.8514(3) 0.0255(8) Uani 1 1 d . . . . .
C46 C 0.7718(4) 0.61114(10) 0.9783(3) 0.0269(8) Uani 1 1 d . . . . .
C47 C 0.7433(4) 0.57701(10) 1.0376(3) 0.0273(8) Uani 1 1 d . . . . .
C48 C 0.7353(5) 0.57971(11) 1.1562(3) 0.0322(9) Uani 1 1 d . . . . .
H48 H 0.7187 0.5569 1.1983 0.039 Uiso 1 1 calc R . . . .
C49 C 0.7512(5) 0.61493(11) 1.2113(3) 0.0361(10) Uani 1 1 d . . . . .
H49 H 0.7409 0.6164 1.2904 0.043 Uiso 1 1 calc R . . . .
C50 C 0.7825(5) 0.64865(10) 1.1517(3) 0.0323(9) Uani 1 1 d . . . . .
H50 H 0.7961 0.6729 1.1905 0.039 Uiso 1 1 calc R . . . .
C51 C 0.7931(4) 0.64638(11) 1.0370(3) 0.0308(9) Uani 1 1 d . . . . .
H51 H 0.8154 0.6692 0.9967 0.037 Uiso 1 1 calc R . . . .

loop_
_atom_site_aniso_label
_atom_site_aniso_U_11
_atom_site_aniso_U_22
_atom_site_aniso_U_33
_atom_site_aniso_U_23
_atom_site_aniso_U_13
_atom_site_aniso_U_12
O1 0.0360(16) 0.0354(15) 0.0541(19) -0.0048(14) 0.0042(14) 0.0023(13)
C1 0.043(2) 0.028(2) 0.041(2) -0.0040(18) 0.004(2) 0.0097(19)
C2 0.027(2) 0.034(2) 0.029(2) -0.0080(17) 0.0031(18) -0.0020(18)
C3 0.039(2) 0.0236(19) 0.031(2) -0.0027(17) 0.0046(19) 0.0033(17)
C4 0.034(2) 0.0243(19) 0.025(2) -0.0032(16) 0.0010(17) -0.0008(17)
C5 0.030(2) 0.0220(18) 0.029(2) -0.0039(16) 0.0054(17) 0.0002(16)
C6 0.026(2) 0.0242(19) 0.031(2) -0.0041(16) 0.0063(18) 0.0047(16)
C7 0.030(2) 0.0250(19) 0.028(2) -0.0030(16) 0.0098(18) 0.0006(17)
C8 0.026(2) 0.029(2) 0.030(2) -0.0037(17) 0.0040(17) -0.0019(17)
C9 0.036(2) 0.038(2) 0.033(2) -0.0049(19) 0.0004(19) 0.0041(19)
C10 0.047(3) 0.036(2) 0.034(2) 0.0050(19) -0.005(2) 0.010(2)
C11 0.043(3) 0.028(2) 0.038(2) 0.0009(18) 0.006(2) 0.0045(19)
C12 0.039(2) 0.027(2) 0.030(2) -0.0044(17) 0.0038(19) 0.0009(18)
C13 0.034(2) 0.0220(18) 0.034(2) -0.0007(17) 0.0081(19) 0.0011(17)
C14 0.034(2) 0.0202(18) 0.036(2) -0.0015(17) 0.0094(19) 0.0030(16)
C15 0.032(2) 0.0194(17) 0.029(2) 0.0023(16) 0.0087(18) 0.0029(16)
C16 0.048(3) 0.028(2) 0.032(2) 0.0012(18) 0.005(2) 0.0042(19)
O17 0.0583(18) 0.0344(15) 0.0340(16) 0.0087(13) 0.0067(14) -0.0056(14)
C18 0.063(3) 0.028(2) 0.042(3) 0.0084(19) 0.007(2) 0.000(2)
C19 0.041(2) 0.031(2) 0.035(2) 0.0081(18) 0.010(2) -0.0045(19)
C20 0.036(2) 0.029(2) 0.043(2) 0.0006(19) 0.010(2) -0.0019(19)
O21 0.0529(18) 0.0294(15) 0.0498(18) 0.0058(13) 0.0084(15) -0.0150(13)
C22 0.052(3) 0.029(2) 0.062(3) 0.015(2) 0.010(2) -0.009(2)
C23 0.036(2) 0.0243(19) 0.034(2) -0.0004(17) 0.0078(19) -0.0019(17)
C24 0.031(2) 0.0227(19) 0.036(2) -0.0025(17) 0.0040(18) -0.0007(17)
C25 0.027(2) 0.0175(17) 0.032(2) -0.0032(16) 0.0047(17) -0.0011(16)
C26 0.030(2) 0.0184(18) 0.035(2) -0.0004(16) 0.0075(18) 0.0028(16)
C27 0.032(2) 0.031(2) 0.047(3) -0.0003(19) 0.013(2) -0.0017(18)
C28 0.027(2) 0.032(2) 0.048(3) -0.0008(19) 0.011(2) 0.0037(18)
C29 0.026(2) 0.027(2) 0.044(2) -0.0012(18) 0.0054(19) 0.0008(17)
C30 0.033(2) 0.0225(18) 0.036(2) -0.0024(17) 0.0081(19) 0.0002(17)
C31 0.033(2) 0.032(2) 0.032(2) -0.0055(18) 0.0045(18) -0.0038(17)
C32 0.037(2) 0.028(2) 0.038(2) -0.0091(18) 0.009(2) -0.0057(18)
C33 0.033(2) 0.027(2) 0.029(2) -0.0017(17) 0.0065(18) -0.0004(17)
C34 0.030(2) 0.0236(18) 0.033(2) -0.0015(17) 0.0091(18) -0.0029(16)
C35 0.025(2) 0.0254(19) 0.028(2) 0.0000(16) 0.0067(17) -0.0038(16)
C36 0.032(2) 0.0242(19) 0.034(2) -0.0071(17) 0.0095(18) -0.0047(17)
O37 0.0446(16) 0.0257(14) 0.0342(15) -0.0026(12) 0.0069(13) 0.0035(12)
C38 0.036(2) 0.031(2) 0.038(2) 0.0098(18) 0.0105(19) 0.0104(18)
C39 0.028(2) 0.0220(18) 0.036(2) 0.0035(16) 0.0079(18) 0.0011(16)
C40 0.027(2) 0.034(2) 0.028(2) -0.0001(17) 0.0070(18) -0.0063(18)
O41 0.0420(16) 0.0321(14) 0.0309(15) 0.0026(12) 0.0071(13) -0.0022(12)
C42 0.024(2) 0.0277(19) 0.032(2) -0.0010(17) 0.0098(18) -0.0049(16)
C43 0.0239(19) 0.0218(18) 0.032(2) -0.0006(16) 0.0069(17) -0.0025(16)
C44 0.025(2) 0.0245(18) 0.030(2) -0.0018(16) 0.0075(17) 0.0017(16)
C45 0.0240(19) 0.0214(18) 0.031(2) 0.0014(16) 0.0057(17) 0.0026(16)
C46 0.0210(19) 0.0258(19) 0.034(2) 0.0004(17) 0.0042(17) 0.0038(16)
C47 0.0213(19) 0.0272(19) 0.033(2) -0.0029(17) 0.0043(17) 0.0005(16)
C48 0.029(2) 0.034(2) 0.034(2) -0.0003(19) 0.0064(18) -0.0027(18)
C49 0.033(2) 0.047(3) 0.027(2) -0.0083(19) 0.0005(18) -0.0037(19)
C50 0.031(2) 0.027(2) 0.037(2) -0.0081(18) -0.0007(18) -0.0016(17)
C51 0.024(2) 0.032(2) 0.035(2) 0.0010(18) 0.0016(17) 0.0014(17)

_geom_special_details            
;
 All esds (except the esd in the dihedral angle between two l.s. planes)
 are estimated using the full covariance matrix.  The cell esds are taken
 into account individually in the estimation of esds in distances, angles
 and torsion angles; correlations between esds in cell parameters are only
 used when they are defined by crystal symmetry.  An approximate (isotropic)
 treatment of cell esds is used for estimating esds involving l.s. planes.
;
loop_
_geom_bond_atom_site_label_1
_geom_bond_atom_site_label_2
_geom_bond_distance
_geom_bond_site_symmetry_2
_geom_bond_publ_flag
O1 C2 1.216(4) . ?
C1 H1A 0.9800 . ?
C1 H1B 0.9800 . ?
C1 H1C 0.9800 . ?
C1 O37 1.392(4) . ?
C2 C3 1.474(5) . ?
C2 C8 1.471(5) . ?
C3 C4 1.425(5) . ?
C3 C9 1.381(5) . ?
C4 C5 1.463(5) . ?
C4 C12 1.424(5) . ?
C5 C6 1.434(5) . ?
C5 C15 1.434(5) . ?
C6 C7 1.467(4) . ?
C6 C44 1.410(5) . ?
C7 C8 1.410(5) . ?
C7 C34 1.435(4) . ?
C8 C31 1.367(4) . ?
C9 H9 0.9500 . ?
C9 C10 1.384(5) . ?
C10 H10 0.9500 . ?
C10 C11 1.363(5) . ?
C11 H11 0.9500 . ?
C11 C12 1.414(5) . ?
C12 C13 1.449(5) . ?
C13 C14 1.410(5) . ?
C13 C16 1.421(5) . ?
C14 C15 1.457(5) . ?
C14 C23 1.431(5) . ?
C15 C26 1.424(5) . ?
C16 O17 1.379(4) . ?
C16 C19 1.386(5) . ?
O17 C18 1.405(4) . ?
C18 H18A 0.9800 . ?
C18 H18B 0.9800 . ?
C18 H18C 0.9800 . ?
C19 H19 0.9500 . ?
C19 C20 1.370(5) . ?
C20 O21 1.374(4) . ?
C20 C23 1.414(5) . ?
O21 C22 1.433(4) . ?
C22 H22A 0.9800 . ?
C22 H22B 0.9800 . ?
C22 H22C 0.9800 . ?
C23 C24 1.460(5) . ?
C24 C25 1.404(5) . ?
C24 C27 1.413(5) . ?
C25 C26 1.458(5) . ?
C25 C30 1.399(5) . ?
C26 C45 1.426(5) . ?
C27 H27 0.9500 . ?
C27 C28 1.371(5) . ?
C28 H28 0.9500 . ?
C28 C29 1.366(5) . ?
C29 H29 0.9500 . ?
C29 C30 1.378(5) . ?
C30 H30 0.9500 . ?
C31 H31 0.9500 . ?
C31 C32 1.397(5) . ?
C32 H32 0.9500 . ?
C32 C33 1.378(5) . ?
C33 H33 0.9500 . ?
C33 C34 1.417(4) . ?
C34 C35 1.458(5) . ?
C35 C36 1.399(5) . ?
C35 C43 1.428(4) . ?
C36 O37 1.375(4) . ?
C36 C39 1.396(5) . ?
C38 H38A 0.9800 . ?
C38 H38B 0.9800 . ?
C38 H38C 0.9800 . ?
C38 O41 1.439(4) . ?
C39 H39 0.9500 . ?
C39 C40 1.377(5) . ?
C40 O41 1.378(4) . ?
C40 C42 1.394(5) . ?
C42 C43 1.417(5) . ?
C42 C47 1.459(5) . ?
C43 C44 1.459(4) . ?
C44 C45 1.407(5) . ?
C45 C46 1.474(5) . ?
C46 C47 1.406(5) . ?
C46 C51 1.395(5) . ?
C47 C48 1.412(5) . ?
C48 H48 0.9500 . ?
C48 C49 1.374(5) . ?
C49 H49 0.9500 . ?
C49 C50 1.400(5) . ?
C50 H50 0.9500 . ?
C50 C51 1.370(5) . ?
C51 H51 0.9500 . ?

loop_
_geom_angle_atom_site_label_1
_geom_angle_atom_site_label_2
_geom_angle_atom_site_label_3
_geom_angle
_geom_angle_site_symmetry_1
_geom_angle_site_symmetry_3
_geom_angle_publ_flag
H1A C1 H1B 109.5 . . ?
H1A C1 H1C 109.5 . . ?
H1B C1 H1C 109.5 . . ?
O37 C1 H1A 109.5 . . ?
O37 C1 H1B 109.5 . . ?
O37 C1 H1C 109.5 . . ?
O1 C2 C3 120.8(3) . . ?
O1 C2 C8 118.4(3) . . ?
C8 C2 C3 120.4(3) . . ?
C4 C3 C2 125.5(3) . . ?
C9 C3 C2 112.2(3) . . ?
C9 C3 C4 122.1(3) . . ?
C3 C4 C5 123.4(3) . . ?
C12 C4 C3 116.1(3) . . ?
C12 C4 C5 119.7(3) . . ?
C6 C5 C4 126.3(3) . . ?
C6 C5 C15 116.5(3) . . ?
C15 C5 C4 117.2(3) . . ?
C5 C6 C7 126.0(3) . . ?
C44 C6 C5 118.6(3) . . ?
C44 C6 C7 115.2(3) . . ?
C8 C7 C6 123.8(3) . . ?
C8 C7 C34 117.2(3) . . ?
C34 C7 C6 118.9(3) . . ?
C7 C8 C2 119.2(3) . . ?
C31 C8 C2 117.8(3) . . ?
C31 C8 C7 122.0(3) . . ?
C3 C9 H9 119.7 . . ?
C3 C9 C10 120.6(4) . . ?
C10 C9 H9 119.7 . . ?
C9 C10 H10 120.2 . . ?
C11 C10 C9 119.5(4) . . ?
C11 C10 H10 120.2 . . ?
C10 C11 H11 119.1 . . ?
C10 C11 C12 121.7(4) . . ?
C12 C11 H11 119.1 . . ?
C4 C12 C13 120.2(3) . . ?
C11 C12 C4 119.9(3) . . ?
C11 C12 C13 119.6(3) . . ?
C14 C13 C12 119.7(3) . . ?
C14 C13 C16 116.6(3) . . ?
C16 C13 C12 123.5(3) . . ?
C13 C14 C15 118.8(3) . . ?
C13 C14 C23 121.6(3) . . ?
C23 C14 C15 119.6(3) . . ?
C5 C15 C14 120.9(3) . . ?
C26 C15 C5 121.3(3) . . ?
C26 C15 C14 117.8(3) . . ?
O17 C16 C13 116.9(3) . . ?
O17 C16 C19 121.4(3) . . ?
C19 C16 C13 121.7(4) . . ?
C16 O17 C18 118.2(3) . . ?
O17 C18 H18A 109.5 . . ?
O17 C18 H18B 109.5 . . ?
O17 C18 H18C 109.5 . . ?
H18A C18 H18B 109.5 . . ?
H18A C18 H18C 109.5 . . ?
H18B C18 H18C 109.5 . . ?
C16 C19 H19 120.2 . . ?
C20 C19 C16 119.7(4) . . ?
C20 C19 H19 120.2 . . ?
C19 C20 O21 121.8(3) . . ?
C19 C20 C23 121.7(4) . . ?
O21 C20 C23 116.6(3) . . ?
C20 O21 C22 117.8(3) . . ?
O21 C22 H22A 109.5 . . ?
O21 C22 H22B 109.5 . . ?
O21 C22 H22C 109.5 . . ?
H22A C22 H22B 109.5 . . ?
H22A C22 H22C 109.5 . . ?
H22B C22 H22C 109.5 . . ?
C14 C23 C24 120.1(3) . . ?
C20 C23 C14 117.2(3) . . ?
C20 C23 C24 122.7(3) . . ?
C25 C24 C23 118.9(3) . . ?
C25 C24 C27 119.0(3) . . ?
C27 C24 C23 121.9(3) . . ?
C24 C25 C26 119.6(3) . . ?
C30 C25 C24 118.1(3) . . ?
C30 C25 C26 121.5(3) . . ?
C15 C26 C25 120.7(3) . . ?
C15 C26 C45 117.2(3) . . ?
C45 C26 C25 121.2(3) . . ?
C24 C27 H27 119.7 . . ?
C28 C27 C24 120.6(4) . . ?
C28 C27 H27 119.7 . . ?
C27 C28 H28 119.6 . . ?
C29 C28 C27 120.7(4) . . ?
C29 C28 H28 119.6 . . ?
C28 C29 H29 120.2 . . ?
C28 C29 C30 119.7(4) . . ?
C30 C29 H29 120.2 . . ?
C25 C30 H30 119.1 . . ?
C29 C30 C25 121.8(3) . . ?
C29 C30 H30 119.1 . . ?
C8 C31 H31 119.8 . . ?
C8 C31 C32 120.3(4) . . ?
C32 C31 H31 119.8 . . ?
C31 C32 H32 120.6 . . ?
C33 C32 C31 118.8(3) . . ?
C33 C32 H32 120.6 . . ?
C32 C33 H33 119.0 . . ?
C32 C33 C34 122.1(3) . . ?
C34 C33 H33 119.0 . . ?
C7 C34 C35 119.9(3) . . ?
C33 C34 C7 117.7(3) . . ?
C33 C34 C35 121.8(3) . . ?
C36 C35 C34 126.4(3) . . ?
C36 C35 C43 116.0(3) . . ?
C43 C35 C34 117.4(3) . . ?
O37 C36 C35 116.9(3) . . ?
O37 C36 C39 121.4(3) . . ?
C39 C36 C35 121.7(3) . . ?
C36 O37 C1 119.6(3) . . ?
H38A C38 H38B 109.5 . . ?
H38A C38 H38C 109.5 . . ?
H38B C38 H38C 109.5 . . ?
O41 C38 H38A 109.5 . . ?
O41 C38 H38B 109.5 . . ?
O41 C38 H38C 109.5 . . ?
C36 C39 H39 120.1 . . ?
C40 C39 C36 119.9(3) . . ?
C40 C39 H39 120.1 . . ?
C39 C40 O41 122.1(3) . . ?
C39 C40 C42 121.9(3) . . ?
O41 C40 C42 115.9(3) . . ?
C40 O41 C38 118.7(3) . . ?
C40 C42 C43 117.1(3) . . ?
C40 C42 C47 125.3(3) . . ?
C43 C42 C47 117.5(3) . . ?
C35 C43 C44 116.8(3) . . ?
C42 C43 C35 122.3(3) . . ?
C42 C43 C44 120.3(3) . . ?
C6 C44 C43 123.1(3) . . ?
C45 C44 C6 121.1(3) . . ?
C45 C44 C43 115.4(3) . . ?
C26 C45 C46 125.5(3) . . ?
C44 C45 C26 116.7(3) . . ?
C44 C45 C46 117.7(3) . . ?
C47 C46 C45 118.6(3) . . ?
C51 C46 C45 120.6(3) . . ?
C51 C46 C47 119.9(3) . . ?
C46 C47 C42 118.3(3) . . ?
C46 C47 C48 118.3(3) . . ?
C48 C47 C42 123.4(3) . . ?
C47 C48 H48 119.6 . . ?
C49 C48 C47 120.7(3) . . ?
C49 C48 H48 119.6 . . ?
C48 C49 H49 119.8 . . ?
C48 C49 C50 120.5(3) . . ?
C50 C49 H49 119.8 . . ?
C49 C50 H50 120.3 . . ?
C51 C50 C49 119.4(3) . . ?
C51 C50 H50 120.3 . . ?
C46 C51 H51 119.4 . . ?
C50 C51 C46 121.2(3) . . ?
C50 C51 H51 119.4 . . ?

_shelx_res_file                  
;
    6a.res created by SHELXL-2014/7

TITL 6a.res in P2(1)/c
REM Old TITL 1 in P2(1)/c
CELL 1.54178 7.5395 34.5192 11.7823 90 100.084 90
ZERR 4 0.0005 0.0018 0.0006 0 0.003 0
LATT 1
SYMM -X,0.5+Y,0.5-Z
SFAC C H O
UNIT 188 112 20

L.S. 10
PLAN  20
TEMP -173.15
BOND $H
LIST 4
fmap 2
acta
SHEL 999 0.84
REM <olex2.extras>
REM <HklSrc "%.\\6a.hkl">
REM </olex2.extras>

WGHT    0.048000    1.994200
FVAR       0.37142
O1    3    0.012814    0.592796    0.553889    11.00000    0.03604    0.03540 =
         0.05411   -0.00479    0.00419    0.00228
C1    1    0.739103    0.408551    0.798822    11.00000    0.04280    0.02826 =
         0.04069   -0.00399    0.00411    0.00970
AFIX 137
H1A   2    0.727220    0.389820    0.735438    11.00000   -1.50000
H1B   2    0.679426    0.398408    0.860117    11.00000   -1.50000
H1C   2    0.867015    0.412889    0.829355    11.00000   -1.50000
AFIX   0
C2    1    0.169325    0.593392    0.541009    11.00000    0.02734    0.03418 =
         0.02920   -0.00797    0.00314   -0.00200
C3    1    0.249244    0.628886    0.501929    11.00000    0.03886    0.02359 =
         0.03133   -0.00272    0.00464    0.00332
C4    1    0.434587    0.639415    0.529124    11.00000    0.03439    0.02433 =
         0.02506   -0.00322    0.00101   -0.00079
C5    1    0.560840    0.622295    0.624393    11.00000    0.02956    0.02202 =
         0.02872   -0.00391    0.00542    0.00015
C6    1    0.536885    0.586607    0.682141    11.00000    0.02638    0.02420 =
         0.03099   -0.00414    0.00634    0.00475
C7    1    0.429594    0.553358    0.632141    11.00000    0.02980    0.02496 =
         0.02780   -0.00298    0.00977    0.00056
C8    1    0.269900    0.556690    0.550231    11.00000    0.02572    0.02855 =
         0.03008   -0.00372    0.00399   -0.00193
C9    1    0.125946    0.650210    0.426465    11.00000    0.03605    0.03789 =
         0.03330   -0.00494    0.00044    0.00412
AFIX  43
H9    2    0.002902    0.642646    0.411896    11.00000   -1.20000
AFIX   0
C10   1    0.180114    0.682499    0.371899    11.00000    0.04680    0.03576 =
         0.03437    0.00500   -0.00468    0.00993
AFIX  43
H10   2    0.095002    0.696929    0.319486    11.00000   -1.20000
AFIX   0
C11   1    0.356515    0.693451    0.393904    11.00000    0.04342    0.02802 =
         0.03788    0.00089    0.00613    0.00446
AFIX  43
H11   2    0.392854    0.715684    0.356335    11.00000   -1.20000
AFIX   0
C12   1    0.486811    0.672595    0.471160    11.00000    0.03880    0.02652 =
         0.03026   -0.00444    0.00380    0.00089
C13   1    0.669392    0.687201    0.498880    11.00000    0.03358    0.02199 =
         0.03426   -0.00070    0.00814    0.00108
C14   1    0.781999    0.675005    0.600990    11.00000    0.03383    0.02020 =
         0.03586   -0.00146    0.00943    0.00305
C15   1    0.719860    0.644113    0.668615    11.00000    0.03213    0.01935 =
         0.02944    0.00226    0.00873    0.00287
C16   1    0.739753    0.716045    0.433066    11.00000    0.04793    0.02784 =
         0.03201    0.00123    0.00470    0.00421
O17   3    0.646239    0.722859    0.323437    11.00000    0.05827    0.03443 =
         0.03402    0.00866    0.00667   -0.00555
C18   1    0.710912    0.751685    0.257060    11.00000    0.06338    0.02773 =
         0.04233    0.00844    0.00710   -0.00011
AFIX 137
H18A  2    0.635193    0.752643    0.180499    11.00000   -1.50000
H18B  2    0.835243    0.745676    0.249251    11.00000   -1.50000
H18C  2    0.707421    0.776848    0.295122    11.00000   -1.50000
AFIX   0
C19   1    0.893680    0.736839    0.477314    11.00000    0.04088    0.03086 =
         0.03529    0.00813    0.01016   -0.00450
AFIX  43
H19   2    0.928557    0.758408    0.436218    11.00000   -1.20000
AFIX   0
C20   1    0.995271    0.726142    0.580582    11.00000    0.03628    0.02886 =
         0.04302    0.00058    0.00975   -0.00190
O21   3    1.142240    0.747320    0.631388    11.00000    0.05290    0.02945 =
         0.04977    0.00578    0.00843   -0.01501
C22   1    1.195257    0.779675    0.568821    11.00000    0.05227    0.02910 =
         0.06178    0.01543    0.01044   -0.00875
AFIX 137
H22A  2    1.221544    0.770776    0.494538    11.00000   -1.50000
H22B  2    1.303159    0.791676    0.613478    11.00000   -1.50000
H22C  2    1.097322    0.798699    0.555660    11.00000   -1.50000
AFIX   0
C23   1    0.951862    0.693190    0.641532    11.00000    0.03631    0.02431 =
         0.03401   -0.00043    0.00784   -0.00195
C24   1    1.073284    0.677277    0.740737    11.00000    0.03137    0.02270 =
         0.03587   -0.00246    0.00404   -0.00075
C25   1    1.004934    0.650778    0.812583    11.00000    0.02703    0.01751 =
         0.03216   -0.00318    0.00467   -0.00107
C26   1    0.820438    0.636801    0.780532    11.00000    0.02999    0.01837 =
         0.03504   -0.00041    0.00747    0.00282
C27   1    1.260153    0.685107    0.760629    11.00000    0.03156    0.03126 =
         0.04698   -0.00034    0.01312   -0.00168
AFIX  43
H27   2    1.308217    0.702517    0.711404    11.00000   -1.20000
AFIX   0
C28   1    1.372702    0.667801    0.850331    11.00000    0.02716    0.03219 =
         0.04750   -0.00078    0.01098    0.00372
AFIX  43
H28   2    1.497690    0.673711    0.863488    11.00000   -1.20000
AFIX   0
C29   1    1.307039    0.642147    0.921010    11.00000    0.02598    0.02739 =
         0.04429   -0.00117    0.00537    0.00079
AFIX  43
H29   2    1.386204    0.630063    0.982417    11.00000   -1.20000
AFIX   0
C30   1    1.125422    0.633886    0.902793    11.00000    0.03347    0.02246 =
         0.03560   -0.00236    0.00812    0.00020
AFIX  43
H30   2    1.080820    0.616229    0.952891    11.00000   -1.20000
AFIX   0
C31   1    0.188553    0.525226    0.492718    11.00000    0.03266    0.03162 =
         0.03240   -0.00545    0.00451   -0.00375
AFIX  43
H31   2    0.083164    0.528589    0.436239    11.00000   -1.20000
AFIX   0
C32   1    0.259717    0.488150    0.516630    11.00000    0.03679    0.02847 =
         0.03846   -0.00912    0.00919   -0.00575
AFIX  43
H32   2    0.213223    0.466675    0.470376    11.00000   -1.20000
AFIX   0
C33   1    0.398520    0.483294    0.608488    11.00000    0.03291    0.02746 =
         0.02935   -0.00169    0.00647   -0.00042
AFIX  43
H33   2    0.438482    0.457807    0.630038    11.00000   -1.20000
AFIX   0
C34   1    0.483549    0.515132    0.671835    11.00000    0.03005    0.02359 =
         0.03346   -0.00149    0.00914   -0.00291
C35   1    0.602034    0.509970    0.782626    11.00000    0.02458    0.02544 =
         0.02837    0.00004    0.00669   -0.00383
C36   1    0.668971    0.474776    0.831205    11.00000    0.03226    0.02418 =
         0.03381   -0.00713    0.00945   -0.00469
O37   3    0.659053    0.443407    0.758415    11.00000    0.04463    0.02566 =
         0.03422   -0.00263    0.00688    0.00353
C38   1    0.884715    0.465426    1.183769    11.00000    0.03557    0.03115 =
         0.03799    0.00978    0.01054    0.01044
AFIX 137
H38A  2    0.982149    0.454755    1.148075    11.00000   -1.50000
H38B  2    0.781693    0.447676    1.171104    11.00000   -1.50000
H38C  2    0.926987    0.468640    1.266737    11.00000   -1.50000
AFIX   0
C39   1    0.744628    0.471665    0.947813    11.00000    0.02822    0.02199 =
         0.03630    0.00352    0.00793    0.00106
AFIX  43
H39   2    0.784887    0.447229    0.979385    11.00000   -1.20000
AFIX   0
C40   1    0.760765    0.504093    1.016955    11.00000    0.02683    0.03439 =
         0.02785   -0.00007    0.00697   -0.00625
O41   3    0.830851    0.502437    1.132954    11.00000    0.04200    0.03212 =
         0.03094    0.00265    0.00706   -0.00223
C42   1    0.715823    0.540914    0.972444    11.00000    0.02446    0.02767 =
         0.03245   -0.00097    0.00981   -0.00491
C43   1    0.643638    0.543492    0.853317    11.00000    0.02385    0.02184 =
         0.03211   -0.00064    0.00689   -0.00255
C44   1    0.634045    0.580814    0.794413    11.00000    0.02483    0.02452 =
         0.03002   -0.00180    0.00749    0.00170
C45   1    0.746006    0.610001    0.851418    11.00000    0.02397    0.02144 =
         0.03125    0.00135    0.00566    0.00259
C46   1    0.771841    0.611136    0.978267    11.00000    0.02101    0.02578 =
         0.03382    0.00040    0.00423    0.00379
C47   1    0.743300    0.577013    1.037642    11.00000    0.02126    0.02716 =
         0.03341   -0.00287    0.00432    0.00050
C48   1    0.735299    0.579710    1.156183    11.00000    0.02894    0.03401 =
         0.03405   -0.00025    0.00637   -0.00265
AFIX  43
H48   2    0.718730    0.556919    1.198298    11.00000   -1.20000
AFIX   0
C49   1    0.751209    0.614933    1.211320    11.00000    0.03252    0.04734 =
         0.02664   -0.00830    0.00049   -0.00369
AFIX  43
H49   2    0.740944    0.616426    1.290421    11.00000   -1.20000
AFIX   0
C50   1    0.782450    0.648648    1.151734    11.00000    0.03085    0.02678 =
         0.03685   -0.00811   -0.00073   -0.00158
AFIX  43
H50   2    0.796125    0.672881    1.190503    11.00000   -1.20000
AFIX   0
C51   1    0.793127    0.646382    1.036997    11.00000    0.02413    0.03237 =
         0.03466    0.00097    0.00158    0.00137
AFIX  43
H51   2    0.815418    0.669219    0.996746    11.00000   -1.20000
AFIX   0
HKLF 4

REM  6a.res in P2(1)/c
REM R1 =  0.0613 for    2999 Fo > 4sig(Fo)  and  0.1218 for all    5048 data
REM    473 parameters refined using      0 restraints

END

WGHT      0.0487      1.9683

REM Highest difference peak  0.256,  deepest hole -0.259,  1-sigma level  0.057
Q1    1   0.9067  0.6371  0.8940  11.00000  0.05    0.26
Q2    1   1.1983  0.7188  0.7172  11.00000  0.05    0.23
Q3    1   0.9430  0.7600  0.5736  11.00000  0.05    0.23
Q4    1   1.3427  0.7869  0.6375  11.00000  0.05    0.22
Q5    1   0.6349  0.6421  1.2051  11.00000  0.05    0.21
Q6    1   0.0579  0.5889  0.4767  11.00000  0.05    0.21
Q7    1   0.9992  0.5384  1.2398  11.00000  0.05    0.21
Q8    1   0.3328  0.4231  0.6485  11.00000  0.05    0.21
Q9    1   0.1522  0.4655  0.5016  11.00000  0.05    0.21
Q10   1   0.5362  0.5596  0.9342  11.00000  0.05    0.21
Q11   1   1.0324  0.4900  1.1464  11.00000  0.05    0.21
Q12   1   0.5022  0.5709  0.9975  11.00000  0.05    0.20
Q13   1   0.4006  0.7197  0.4084  11.00000  0.05    0.20
Q14   1   1.2575  0.6494  0.8215  11.00000  0.05    0.20
Q15   1   0.8739  0.7113  0.2903  11.00000  0.05    0.19
Q16   1   0.6583  0.6180  1.3580  11.00000  0.05    0.19
Q17   1   0.5129  0.6736  0.3345  11.00000  0.05    0.19
Q18   1   0.4291  0.7470  0.4790  11.00000  0.05    0.19
Q19   1   0.8962  0.5680  1.2222  11.00000  0.05    0.19
Q20   1   0.5047  0.7277  0.3379  11.00000  0.05    0.19
;
_shelx_res_checksum              4209
_shelx_hkl_file                  
;
  -1   0   0 48.5576 2.56674   1
   1   0   0 49.6954 2.82258   1
   1   0   0 46.6332 2.59511   9
   2   0   0 9987.67 264.033   1
  -2   0   0 9954.24 263.438   9
  -2   0   0 9534.31 263.291   8
   2   0   0 9999.99 263.440   9
   3   0   0 60.3532 10.0082   1
  -3   0   0 69.4701 6.83607   9
  -3   0   0 70.8118 7.23872   8
  -3   0   0 72.9019 7.43520   4
  -3   0   0 60.8862 5.59531   3
  -4   0   0 657.953 22.8023   4
  -4   0   0 663.472 21.9586   8
  -4   0   0 666.624 23.4894   9
  -5   0   0 53.1987 9.43937   4
  -5   0   0 54.2096 7.88114   8
  -5   0   0 46.5926 15.3846   5
  -6   0   0 57.8298 16.6642   5
  -6   0   0 20.2886 9.31758   8
  -6   0   0 25.0684 11.2714   4
  -7   0   0 16.5823 11.3083   8
  -7   0   0 -10.105 9.12641   4
  -7   0   0 8.79807 11.6226   5
  -8   0   0 153.364 12.1523   4
  -8   0   0 147.623 13.1709   5
   1  -1   0 147.578 5.57943   1
  -1  -1   0 148.449 4.51708   1
   1  -1   0 150.935 5.16087   9
  -1   1   0 153.602 5.24369   1
   1   1   0 145.553 4.96861   1
  -1   1   0 146.154 5.52826   9
   1   1   0 149.634 4.99210   9
  -2  -1   0 417.620 12.6626   9
   2  -1   0 399.915 12.9532   9
  -2  -1   0 389.520 12.4089   8
   2  -1   0 409.099 13.7555   1
   2   1   0 406.708 12.9407   9
   2   1   0 378.557 13.9314   1
  -2   1   0 403.405 12.6213   1
  -2   1   0 390.559 12.7143   8
  -2   1   0 397.059 12.8898   9
  -3  -1   0 725.174 22.1477   3
  -3  -1   0 744.019 22.2846   8
  -3  -1   0 750.801 22.8019   9
  -3  -1   0 747.688 23.5527   4
  -3   1   0 722.931 23.4047   4
  -3   1   0 694.743 23.3003   8
   3   1   0 741.877 24.5790   1
  -3   1   0 781.245 23.1168   9
  -3   1   0 739.501 22.0727   3
  -4  -1   0 12.4476 5.16122   8
  -4  -1   0 12.7148 5.47230   9
  -4  -1   0 13.4950 6.16597   4
  -4   1   0 3.32893 5.62018   9
  -4   1   0 21.7714 6.32052   4
  -4   1   0 18.1951 5.58448   8
  -5  -1   0 203.478 11.9604   8
  -5  -1   0 185.151 17.7437   5
  -5  -1   0 193.825 12.5282   4
  -5   1   0 179.608 12.6327   4
  -5   1   0 201.772 20.7466   5
  -5   1   0 200.153 11.2818   8
  -6  -1   0 62.0265 10.4981   8
  -6  -1   0 46.1899 12.2142   4
  -6  -1   0 43.4628 16.5654   5
  -6   1   0 43.2425 10.4024   8
  -6   1   0 56.6036 16.5350   5
  -6   1   0 54.5419 11.5407   4
  -7  -1   0 -4.3471 9.55722   4
  -7  -1   0 -12.021 10.4869   8
  -7  -1   0 10.8685 14.1096   5
  -7   1   0 11.8725 10.2524   8
  -7   1   0 6.25919 9.46594   4
  -7   1   0 9.07406 11.5860   5
  -8  -1   0 5.01841 10.5215   4
  -8  -1   0 23.4370 11.0777   5
  -8   1   0 6.50681 10.2563   4
  -8   1   0 34.9905 10.1437   5
   0  -2   0 417.065 11.6576   1
   0   2   0 421.868 11.6781   1
   0   2   0 421.384 11.6568   1
  -1  -2   0 1552.91 46.3693   9
   1  -2   0 1722.44 46.0929   9
   1  -2   0 1784.34 46.8487   1
   1   2   0 1745.99 45.8835   1
  -1   2   0 1770.73 46.7291   1
  -1   2   0 1641.98 46.1906   9
   1   2   0 1723.69 46.0577   9
   2  -2   0 314.474 10.8531   9
  -2  -2   0 301.922 10.4328   8
   2  -2   0 339.443 11.8155   1
  -2  -2   0 336.342 10.6165   9
  -2   2   0 317.800 11.0298   1
   2   2   0 318.615 10.8026   1
  -2   2   0 304.623 10.7223   8
  -2   2   0 332.285 10.6591   9
  -2   2   0 309.044 10.4034   3
   2   2   0 322.239 10.8510   9
  -3  -2   0 6.63761 3.24130   8
  -3  -2   0 0.43659 4.19121   9
  -3  -2   0 9.42974 5.20354   3
   3  -2   0 14.3206 7.57466   1
  -3  -2   0 14.3994 5.31384   4
  -3   2   0 9.04763 4.52418   9
  -3   2   0 1.06901 4.01606   3
  -3   2   0 16.3215 4.56233   8
  -3   2   0 9.46268 5.01483   4
   3   2   0 7.71003 5.51019   1
  -4  -2   0 90.1487 7.01756   8
  -4  -2   0 77.4570 8.82805   4
  -4  -2   0 68.6949 9.05792   9
  -4   2   0 92.4340 8.90421   4
  -4   2   0 103.400 9.53727   9
  -4   2   0 97.7663 7.26514   8
  -4   2   0 83.9063 8.07724   3
  -5  -2   0 5.30020 5.35765   8
  -5  -2   0 16.5749 10.3954   5
  -5  -2   0 4.46966 8.32964   4
  -5   2   0 18.2781 6.04687   8
  -5   2   0 33.8235 10.6654   5
  -5   2   0 16.7778 7.37776   4
  -6  -2   0 66.3585 12.5856   4
  -6  -2   0 50.5852 12.8532   8
  -6  -2   0 67.3355 16.8842   5
  -6   2   0 56.5172 11.8748   4
  -6   2   0 53.1558 16.7048   5
  -6   2   0 55.9272 10.2720   8
  -7  -2   0 49.8460 16.9127   5
  -7  -2   0 11.9572 9.95507   4
  -7   2   0 -4.2108 11.8824   8
  -7   2   0 9.26689 13.2369   5
  -7   2   0 7.14198 9.29849   4
  -8  -2   0 14.7428 11.2991   5
  -8  -2   0 20.1711 8.11613   4
  -8   2   0 21.6214 10.2692   4
  -8   2   0 -5.4933 8.26106   5
   0  -3   0 0.67259 0.87006   1
   0  -3   0 0.50584 0.95171   1
   0   3   0 0.38227 0.94456   1
   0   3   0 1.07642 0.85914   1
   1  -3   0 -0.7529 1.88336   1
   1  -3   0 1.23501 1.67781   9
  -1  -3   0 1.97134 1.64352   9
  -1   3   0 2.91364 1.73989   9
  -1   3   0 3.57135 2.21255   1
   1   3   0 0.97812 1.20587   9
   1   3   0 1.02739 1.01767   1
  -2  -3   0 16.7570 3.76217   8
   2  -3   0 11.3276 2.70298   9
  -2  -3   0 11.8724 3.01778   9
   2  -3   0 14.0016 4.34717   1
  -2   3   0 9.19752 2.77282   8
   2   3   0 18.6343 4.01404   1
   2   3   0 8.55402 3.09203   9
  -2   3   0 13.6230 3.44655   9
  -2   3   0 14.0955 4.36077   1
  -3  -3   0 273.788 11.5645   3
   3  -3   0 283.247 14.6804   1
  -3  -3   0 299.688 11.7801   9
  -3  -3   0 290.129 10.7257   8
  -3  -3   0 282.396 13.1972   4
  -3   3   0 278.368 10.8596   8
  -3   3   0 282.511 11.7400   9
  -3   3   0 289.178 12.1302   4
  -3   3   0 286.724 10.5465   3
   3   3   0 294.415 13.7501   1
  -4  -3   0 431.071 17.6065   9
  -4  -3   0 415.980 15.5025   8
  -4  -3   0 417.240 18.1717   4
  -4   3   0 418.225 17.5961   4
  -4   3   0 415.985 16.0596   3
  -4   3   0 408.172 16.8294   9
  -4   3   0 409.639 15.3415   8
  -5  -3   0 39.0001 11.0507   5
  -5  -3   0 60.0466 9.03811   8
  -5  -3   0 46.5694 9.44505   4
  -5   3   0 38.3092 9.17685   4
  -5   3   0 52.2669 9.38199   8
  -5   3   0 39.4899 12.7520   5
  -6  -3   0 23.2063 9.63163   4
  -6  -3   0 0.81169 9.32949   8
  -6  -3   0 26.8096 11.3653   5
  -6   3   0 12.2894 8.56852   4
  -6   3   0 17.5282 7.78347   8
  -6   3   0 15.5276 11.5977   5
  -7  -3   0 28.4566 10.9970   4
  -7  -3   0 29.7815 12.2227   5
  -7   3   0 13.8958 9.94778   8
  -7   3   0 51.0771 12.1881   4
  -7   3   0 20.3902 11.8499   5
  -8  -3   0 16.4812 11.2083   4
  -8   3   0 -5.5815 7.33457   5
  -8   3   0 -5.5738 9.79555   4
   0  -4   0 13.1716 1.94643   1
   0  -4   0 13.0227 1.88574   1
   0   4   0 13.0813 1.82186   1
   0   4   0 15.1127 2.23949   1
   1  -4   0 30.1186 3.79959   1
  -1  -4   0 36.6815 2.63314   9
   1  -4   0 34.7493 2.86652   9
   1   4   0 36.8903 2.14150   1
  -1   4   0 31.4424 3.62502   1
  -1   4   0 38.7812 2.60258   9
   1   4   0 34.6408 2.54744   9
  -2  -4   0 0.99958 2.69227   8
  -2  -4   0 0.93714 2.73044   9
   2  -4   0 8.12128 4.35127   1
   2  -4   0 6.61625 2.49440   9
  -2   4   0 3.35888 3.19266   1
  -2   4   0 2.87281 2.66374   8
   2   4   0 2.58182 2.37815   1
   2   4   0 7.26302 2.37735   9
  -2   4   0 1.59990 2.90498   9
  -3  -4   0 36.7985 4.48099   8
  -3  -4   0 39.1600 6.60301   3
  -3  -4   0 45.5104 7.19324   4
  -3  -4   0 35.3226 5.54163   9
  -3   4   0 26.4538 5.64505   9
  -3   4   0 35.2333 5.13108   8
   3   4   0 29.4027 8.56815   1
  -3   4   0 44.2250 7.64637   4
  -3   4   0 33.4791 4.35406   3
  -4  -4   0 635.897 22.4075   4
  -4  -4   0 629.277 20.4823   8
  -4  -4   0 633.750 22.8862   9
  -4   4   0 616.118 29.4647   5
  -4   4   0 639.564 22.4900   9
  -4   4   0 639.524 22.8067   4
  -4   4   0 643.520 21.3007   8
  -5  -4   0 28.3878 7.02139   8
  -5  -4   0 43.2029 11.7641   5
  -5  -4   0 39.5651 9.81047   4
  -5   4   0 16.8289 6.83066   4
  -5   4   0 41.8054 10.8116   5
  -6  -4   0 28.3661 10.5734   8
  -6  -4   0 42.3277 12.3022   4
  -6  -4   0 41.3749 13.9658   5
  -6   4   0 24.9055 7.88388   8
  -6   4   0 30.4322 9.08816   4
  -6   4   0 37.8740 12.1684   5
  -7  -4   0 -4.2571 6.69785   4
  -7  -4   0 16.2952 12.0923   5
  -7   4   0 9.99878 11.2140   5
  -7   4   0 15.8251 9.25531   4
  -7   4   0 -9.1365 9.49334   8
  -8  -4   0 -15.965 10.6253   4
  -8   4   0 4.61609 9.78228   4
  -8   4   0 4.27267 10.1480   5
   0  -5   0 -0.3484 1.53712   1
   0  -5   0 2.25382 1.53172   1
   0   5   0 0.76942 1.82039   1
   0   5   0 1.82509 1.45289   1
   1  -5   0 50.4405 4.48502   1
  -1  -5   0 57.1908 3.01777   9
   1  -5   0 57.7120 3.25734   9
   1  -5   0 59.1913 4.87720   1
  -1   5   0 52.5817 5.00764   1
   1   5   0 57.9544 2.85681   1
   1   5   0 52.5588 2.84934   9
  -1   5   0 54.5654 4.50844   8
  -1   5   0 53.9005 3.34392   9
   2  -5   0 876.426 27.4842   1
  -2  -5   0 851.526 25.1043   8
  -2  -5   0 908.286 25.5572   9
  -2  -5   0 852.282 26.1297   3
   2  -5   0 883.877 25.5619   9
  -2   5   0 911.689 25.6022   9
   2   5   0 913.213 25.3919   1
  -2   5   0 923.665 27.1063   1
   2   5   0 901.857 25.4384   9
  -2   5   0 881.423 25.7745   8
  -3  -5   0 495.771 15.7837   8
  -3  -5   0 488.334 17.2587   3
  -3  -5   0 510.534 16.9929   9
  -3  -5   0 485.203 17.5290   4
  -3   5   0 443.167 18.7991   4
   3   5   0 488.013 17.9546   1
  -3   5   0 506.941 15.9026   3
  -3   5   0 508.727 16.5540   8
  -3   5   0 496.597 16.5877   9
  -4  -5   0 443.421 18.7162   9
  -4  -5   0 429.499 15.1336   8
  -4  -5   0 418.995 17.4564   4
  -4   5   0 437.643 15.8345   3
  -4   5   0 437.192 16.5164   8
  -4   5   0 422.095 22.5056   5
  -4   5   0 426.064 16.8539   4
  -4   5   0 423.075 18.3371   9
  -5  -5   0 3.94051 6.70678   8
  -5  -5   0 4.29739 8.96036   4
  -5  -5   0 16.5641 11.1628   5
  -5   5   0 8.09181 6.87674   4
  -5   5   0 5.06744 5.75386   8
  -5   5   0 9.02858 10.0711   5
  -6  -5   0 51.7402 12.8431   4
  -6  -5   0 33.9992 11.5845   5
  -6  -5   0 48.9583 14.9957   8
  -6   5   0 57.9776 17.2177   5
  -6   5   0 48.3273 12.3204   8
  -6   5   0 38.3618 11.1259   4
  -7  -5   0 59.6586 13.6963   4
  -7  -5   0 34.6999 12.7257   5
  -7   5   0 50.5133 13.2556   5
  -7   5   0 42.7874 13.4070   8
  -7   5   0 80.5819 13.1766   4
  -8  -5   0 14.1514 8.23410   4
  -8   5   0 5.64111 10.3926   5
  -8   5   0 7.19517 9.96867   4
   0  -6   0 1034.70 29.1065   1
   0  -6   0 1013.62 28.9695   1
   0   6   0 1048.97 29.2348   1
   0   6   0 1059.80 29.4365   1
  -1  -6   0 66.3167 3.21991   9
   1  -6   0 71.3559 5.20288   1
   1  -6   0 73.8196 6.07034   1
   1  -6   0 70.4519 3.41897   9
  -1   6   0 61.3128 3.89290   8
   1   6   0 67.0793 3.05769   9
   1   6   0 65.6246 3.47415   1
  -1   6   0 72.4720 5.08223   1
  -1   6   0 63.2106 3.53088   9
  -2  -6   0 0.46798 4.57140   3
  -2  -6   0 1.88123 2.40440   9
   2  -6   0 -2.3019 5.14807   1
   2  -6   0 1.60058 2.45861   9
  -2   6   0 -1.2816 3.47063   8
  -2   6   0 3.34722 3.89103   1
  -2   6   0 -1.3783 2.28016   9
   2   6   0 -3.0762 2.19057   9
   2   6   0 5.38304 2.59155   1
  -3  -6   0 308.285 11.9485   9
  -3  -6   0 314.927 13.3825   4
  -3  -6   0 302.839 12.7711   3
  -3  -6   0 310.907 11.2307   8
   3   6   0 313.700 13.1713   1
  -3   6   0 320.832 13.0140   4
  -3   6   0 311.916 11.9355   8
  -3   6   0 312.760 12.7229   9
  -4  -6   0 23.0286 6.20642   9
  -4  -6   0 23.5870 6.89927   8
  -4   6   0 19.6242 6.12759   3
  -4   6   0 -3.3474 5.50395   4
  -4   6   0 9.45086 10.2568   5
  -4   6   0 15.0460 6.27495   9
  -4   6   0 16.4676 4.84413   8
  -5  -6   0 52.9341 12.1602   5
  -5  -6   0 49.6851 10.4255   4
  -5  -6   0 35.1683 9.49856   8
  -5   6   0 41.6964 9.18160   4
  -5   6   0 52.1224 10.1847   8
  -5   6   0 50.7047 15.9031   5
  -6  -6   0 14.2357 14.1093   5
  -6  -6   0 12.7051 12.1626   4
  -6   6   0 -6.5718 10.9233   5
  -6   6   0 -1.3951 9.65518   4
  -6   6   0 9.08321 7.41540   8
  -7  -6   0 84.2958 14.2400   4
  -7   6   0 63.4102 13.5654   8
  -7   6   0 64.3361 12.9527   4
  -7   6   0 69.2705 17.9916   5
  -8  -6   0 18.3336 8.37197   4
  -8   6   0 10.2661 10.0229   4
   0  -7   0 -1.6540 2.14600   1
   0  -7   0 -1.9064 2.00702   1
   0  -7   0 1.24774 5.59415   3
   0   7   0 2.57897 2.22681   1
   0   7   0 -1.7098 2.30274   1
   1  -7   0 1574.16 44.0380   1
  -1  -7   0 1559.26 41.8275   9
  -1  -7   0 1460.07 43.6576   3
   1  -7   0 1576.71 43.9796   1
  -1   7   0 1598.22 43.9390   1
  -1   7   0 1503.35 42.4945   8
  -1   7   0 1565.56 42.0174   9
   1   7   0 1543.14 42.3720   1
   1   7   0 1534.05 41.7363   9
  -2  -7   0 129.889 6.17955   9
   2  -7   0 142.806 8.63113   1
  -2  -7   0 124.530 8.17506   3
   2  -7   0 123.356 9.36264   1
   2  -7   0 138.408 6.05993   9
  -2   7   0 134.029 8.62453   1
   2   7   0 124.613 6.34515   1
  -2   7   0 126.582 6.29164   9
   2   7   0 130.788 6.15679   9
  -2   7   0 145.618 6.67810   8
  -3  -7   0 0.34005 3.71642   8
  -3  -7   0 7.79209 6.26388   3
  -3  -7   0 2.99290 3.66596   9
   3   7   0 4.60142 5.90460   1
  -3   7   0 6.52513 5.14847   4
  -3   7   0 4.25345 3.71972   8
  -3   7   0 1.84294 4.90323   9
  -4  -7   0 10.6817 7.28350   9
  -4  -7   0 10.8928 7.93704   4
  -4  -7   0 1.17777 5.48044   8
  -4   7   0 2.83058 7.62738   9
  -4   7   0 14.9747 10.5021   5
  -4   7   0 9.12199 6.12173   3
  -4   7   0 10.7719 4.73406   8
  -5  -7   0 80.2728 17.3603   5
  -5  -7   0 105.020 10.7423   8
  -5  -7   0 93.7511 11.5613   4
  -5   7   0 82.1508 10.2728   4
  -5   7   0 93.5075 9.50480   8
  -5   7   0 83.6787 17.1457   5
  -6  -7   0 28.6426 10.9038   4
  -6  -7   0 26.9151 12.1444   5
  -6   7   0 27.4718 11.6509   5
  -6   7   0 36.8023 10.2556   8
  -6   7   0 32.5308 9.82652   4
  -7  -7   0 20.3163 10.8993   4
  -7   7   0 10.9173 12.0726   5
  -7   7   0 10.3437 9.81773   4
  -7   7   0 10.5883 9.53448   8
  -8  -7   0 41.1576 10.6812   4
  -8   7   0 18.7189 10.0704   4
   0  -8   0 980.644 27.3365   1
   0  -8   0 918.307 28.4956   3
   0  -8   0 959.336 27.1622   1
   0   8   0 942.363 28.1204   1
   0   8   0 956.518 27.5987   1
   1  -8   0 353.272 13.3468   1
   1  -8   0 350.905 12.8991   1
  -1  -8   0 349.918 13.5074   3
  -1  -8   0 358.630 10.3325   9
  -1   8   0 353.874 10.5186   9
  -1   8   0 362.496 13.1036   1
  -1   8   0 354.301 11.3970   8
   1   8   0 346.531 10.1897   9
   1   8   0 351.707 11.2842   1
  -2  -8   0 191.106 9.39760   3
   2  -8   0 217.183 11.8296   1
  -2  -8   0 215.598 7.85452   9
   2  -8   0 203.840 11.6276   1
  -2   8   0 197.944 9.98039   1
  -2   8   0 197.394 8.13490   9
   2   8   0 207.008 8.22555   1
  -2   8   0 199.924 8.30041   8
   2   8   0 201.719 7.79536   9
  -3  -8   0 1055.85 32.3417   4
  -3  -8   0 1033.77 31.8768   3
  -3  -8   0 1037.30 30.6537   9
   3  -8   0 1043.91 35.3400   1
  -3  -8   0 1024.85 29.8219   8
   3   8   0 1013.92 31.8046   1
  -3   8   0 1036.86 31.6484   4
  -3   8   0 1040.65 30.9393   9
  -3   8   0 1029.58 31.2381   8
  -4  -8   0 13.2304 5.34401   8
   4  -8   0 6.45494 10.7194   1
  -4  -8   0 5.62828 6.83304   4
  -4  -8   0 10.7979 6.25930   9
  -4   8   0 2.38520 5.79468   4
  -4   8   0 10.1123 10.5368   5
  -4   8   0 8.49297 4.90802   8
  -4   8   0 15.7215 6.83196   9
  -4   8   0 18.5373 6.38862   3
  -5  -8   0 47.5511 13.8507   5
  -5  -8   0 65.2700 13.1087   4
  -5   8   0 52.5724 8.85213   8
  -5   8   0 45.9385 9.57121   4
  -5   8   0 80.5550 16.9092   5
  -6  -8   0 56.0847 17.0414   5
  -6  -8   0 25.6236 10.8302   4
  -6   8   0 25.1886 8.14332   8
  -6   8   0 31.5523 12.2306   5
  -7  -8   0 65.7340 18.8488   5
  -7  -8   0 78.5778 14.3825   4
  -7   8   0 74.6498 12.9731   4
  -7   8   0 106.648 13.8140   8
  -8  -8   0 10.4008 11.3976   4
  -8   8   0 6.74157 7.08266   4
   0  -9   0 -0.4540 2.56986   1
   0  -9   0 2.21923 4.92797   3
   0  -9   0 1.90558 2.58205   1
   0   9   0 -2.7034 2.27724   1
   0   9   0 -0.0121 3.59417   1
   1  -9   0 33.2257 5.87923   1
   1  -9   0 42.0061 5.46785   1
  -1  -9   0 35.5225 6.07544   3
  -1  -9   0 40.9138 2.71379   9
  -1   9   0 30.2082 4.20630   8
  -1   9   0 36.0648 2.84221   9
   1   9   0 39.1688 2.46428   9
  -1   9   0 42.2295 5.30599   1
   1   9   0 39.7651 4.92011   1
   2  -9   0 24.8680 6.86162   1
  -2  -9   0 30.4123 4.04509   9
   2  -9   0 46.6299 9.52041   1
  -2  -9   0 24.1898 7.60815   3
  -2   9   0 31.9194 4.53953   8
  -2   9   0 20.4993 6.28103   1
   2   9   0 26.9548 4.16082   9
   2   9   0 32.3746 5.33283   1
  -2   9   0 37.1908 4.51166   9
   3  -9   0 118.949 12.1388   1
  -3  -9   0 113.914 9.61168   4
  -3  -9   0 126.667 8.55846   9
  -3  -9   0 119.723 10.3574   3
  -3  -9   0 115.323 7.18885   8
  -3   9   0 130.252 8.98827   9
   3   9   0 99.3385 11.1702   1
  -3   9   0 108.035 7.35808   8
  -3   9   0 122.652 8.79773   4
  -4  -9   0 39.9087 9.33052   9
  -4   9   0 46.5699 7.97099   3
  -4   9   0 48.4491 9.81590   9
  -4   9   0 29.6583 6.94072   8
  -4   9   0 27.2029 6.67706   4
  -5  -9   0 10.3733 8.29420   4
  -5  -9   0 12.9747 12.6841   5
  -5   9   0 6.30751 6.06284   8
  -5   9   0 1.56768 10.6162   5
  -5   9   0 2.36850 6.89222   4
  -6  -9   0 98.2823 22.6652   5
  -6   9   0 135.982 18.5836   5
  -6   9   0 124.972 12.4443   8
  -7  -9   0 -6.2631 11.0825   4
  -7  -9   0 -4.4091 12.7556   5
  -7   9   0 18.0128 9.31273   4
  -7   9   0 7.93662 9.60995   8
  -8  -9   0 1.77814 11.4202   4
  -8   9   0 1.90526 9.67144   4
   0 -10   0 94.5184 9.21977   3
   0 -10   0 113.022 6.49539   1
   0  10   0 100.805 7.82640   1
   0  10   0 105.962 6.77629   1
   1 -10   0 18.3265 5.34201   1
   1 -10   0 12.7823 4.34298   1
  -1 -10   0 23.1071 6.16308   3
  -1  10   0 15.8872 4.14301   8
  -1  10   0 15.5083 2.73543   9
  -1  10   0 19.4816 5.27976   1
   1  10   0 21.5898 5.83799   1
  -2 -10   0 6.46009 2.73713   9
  -2 -10   0 4.14234 5.32539   3
   2 -10   0 1.75331 6.74190   1
  -2  10   0 4.67077 4.01339   8
   2  10   0 1.60870 2.70153   9
   2  10   0 -0.5786 4.19150   1
  -2  10   0 4.06020 3.08081   9
  -2  10   0 -6.7264 5.32706   1
  -3 -10   0 6.67272 6.46178   4
  -3 -10   0 4.78399 4.73786   9
   3 -10   0 10.0473 7.59954   1
  -3 -10   0 -11.736 7.30796   3
  -3  10   0 1.40612 4.85698   8
  -3  10   0 -4.1540 6.31116   4
  -3  10   0 8.05283 5.17854   9
   3  10   0 -1.3275 7.27775   1
  -4 -10   0 243.153 13.5133   9
  -4 -10   0 230.219 13.7762   4
   4 -10   0 262.850 22.3210   1
  -4  10   0 223.098 13.7718   9
  -4  10   0 241.507 11.9226   8
  -4  10   0 238.219 18.6860   5
  -4  10   0 241.217 11.3204   3
  -4  10   0 239.899 12.6196   4
  -5 -10   0 99.9284 12.1211   4
  -5  10   0 96.0667 11.6049   8
  -5  10   0 103.407 10.7148   4
  -6 -10   0 16.5612 12.2817   4
  -6 -10   0 15.5325 16.2833   5
  -6  10   0 16.9680 12.0210   5
  -6  10   0 20.5456 8.42079   8
  -6  10   0 8.68507 9.40681   4
  -7 -10   0 50.0975 14.9074   4
  -7  10   0 27.0404 9.83684   8
  -7  10   0 48.2510 12.5186   4
  -7  10   0 44.9342 13.1207   5
  -8 -10   0 11.9131 8.55476   4
  -8  10   0 28.5459 8.83652   4
   0 -11   0 0.69625 2.86285   1
   0 -11   0 3.19980 5.80252   3
   0 -11   0 -0.0224 3.16324   1
   0  11   0 6.46395 3.87967   1
   0  11   0 2.44706 3.51045   1
   1 -11   0 -4.1374 4.47967   1
   1 -11   0 8.47241 5.62375   1
  -1 -11   0 0.38214 6.54491   3
  -1  11   0 2.03203 2.58973   8
   1  11   0 -3.2718 3.76898   1
  -1  11   0 -1.5201 2.00038   9
  -1  11   0 -1.6936 4.37900   1
   2 -11   0 166.164 11.4609   1
  -2 -11   0 170.153 11.3126   3
  -2 -11   0 175.651 7.35250   9
   2  11   0 163.463 9.62615   1
  -2  11   0 174.046 7.58089   9
  -2  11   0 167.759 11.9928   1
  -2  11   0 166.753 7.93971   8
  -3 -11   0 184.875 11.5492   4
  -3 -11   0 172.279 9.96850   9
  -3 -11   0 178.855 13.1414   3
   3 -11   0 166.424 14.6338   1
  -3  11   0 180.277 9.26074   8
  -3  11   0 173.991 11.8873   7
  -3  11   0 205.573 13.4438   4
  -3  11   0 177.045 12.1027   9
  -4 -11   0 8.21314 8.94904   9
  -4 -11   0 25.1249 9.20293   4
   4 -11   0 -2.5883 13.7447   1
  -4  11   0 24.3651 9.08926   9
  -4  11   0 12.5322 6.20711   4
  -4  11   0 -0.9478 12.7816   5
  -4  11   0 9.86484 6.23287   8
  -4  11   0 9.12153 5.58874   3
  -5 -11   0 8.74187 9.22670   4
  -5  11   0 9.48612 11.2677   5
  -5  11   0 7.58772 6.49922   8
  -5  11   0 3.37780 6.85214   4
  -6 -11   0 -5.7453 10.6429   4
  -6  11   0 -7.4673 8.34612   4
  -6  11   0 -2.1086 14.0147   5
  -6  11   0 -18.133 7.84539   8
  -7 -11   0 12.2686 11.5858   4
  -7  11   0 21.4056 12.6067   5
  -7  11   0 15.8976 9.86772   4
  -7  11   0 8.83525 9.60604   8
  -8 -11   0 23.3978 13.4808   4
  -8  11   0 23.7090 9.97678   4
   0 -12   0 249.119 9.85568   1
   0 -12   0 242.938 10.0746   1
   0 -12   0 266.781 12.4484   3
   0  12   0 244.323 11.0341   1
   0  12   0 227.396 11.5266   1
   1 -12   0 99.5789 8.03014   1
   1 -12   0 91.8576 10.7802   1
  -1 -12   0 106.167 9.04589   3
  -1  12   0 103.684 8.09287   1
   1  12   0 110.149 8.45889   1
  -1  12   0 99.1013 5.29932   8
  -1  12   0 100.424 4.39590   9
  -2 -12   0 93.0374 10.8862   3
  -2 -12   0 104.279 5.50932   9
   2 -12   0 99.1365 10.6572   1
  -2  12   0 107.896 11.6136   1
  -2  12   0 98.7319 6.22563   9
  -2  12   0 103.328 7.41466   8
   2  12   0 100.615 9.59908   1
  -3 -12   0 227.449 10.9534   9
  -3 -12   0 238.785 12.8047   4
  -3 -12   0 220.888 14.4038   3
   3 -12   0 247.145 16.7103   1
  -3  12   0 226.157 11.8778   4
  -3  12   0 184.787 14.4602   7
  -3  12   0 233.523 11.7016   8
  -4 -12   0 15.4010 9.01566   9
  -4 -12   0 28.0872 11.9965   6
  -4 -12   0 3.93601 8.01659   4
  -4  12   0 17.0039 6.62462   4
  -4  12   0 9.44138 5.50622   8
  -4  12   0 -9.5469 10.5645   5
  -4  12   0 16.0329 10.0409   7
  -5 -12   0 28.5401 10.0645   4
  -5  12   0 29.4369 7.28188   8
  -5  12   0 31.0253 9.73867   4
  -5  12   0 36.6626 12.5000   5
  -6 -12   0 31.7860 13.6952   4
  -6  12   0 15.6143 11.9264   5
  -6  12   0 9.51685 8.68048   4
  -6  12   0 22.6018 11.4592   8
  -7 -12   0 -7.1016 11.2864   4
  -7  12   0 12.4077 9.48845   8
  -7  12   0 0.70376 11.6826   5
  -7  12   0 1.67175 8.85251   4
  -8  12   0 18.6697 9.81934   4
   0 -13   0 3.70823 3.41617   1
   0 -13   0 0.21638 4.58050   1
   0  13   0 -1.3353 3.52408   1
   0  13   0 -6.6748 6.51465   1
   1 -13   0 11.8367 5.71076   1
   1 -13   0 17.6546 7.49503   1
  -1 -13   0 23.0132 8.31349   3
   1  13   0 17.8373 6.03429   1
  -1  13   0 9.65540 3.01765   8
  -1  13   0 14.0381 6.41339   1
  -2 -13   0 517.071 19.8436   4
  -2 -13   0 569.733 16.6406   9
   2 -13   0 505.223 25.4182   1
  -2 -13   0 532.116 21.4064   3
  -2  13   0 561.555 17.8454   8
  -2  13   0 549.862 17.0420   9
  -2  13   0 593.665 22.6634   1
   2  13   0 539.608 19.7481   1
   3 -13   0 1.14787 9.35155   1
  -3 -13   0 4.99638 9.27752   3
  -3 -13   0 -0.6589 7.02340   4
  -3 -13   0 -2.3683 5.20204   9
  -3  13   0 -6.8250 5.60161   4
  -3  13   0 0.04972 7.62176   7
  -3  13   0 0.40699 5.10227   8
  -3  13   0 -0.2546 5.41538   9
  -4 -13   0 24.1098 10.7509   9
  -4 -13   0 12.0219 10.4430   4
  -4  13   0 -2.0530 7.52897   7
  -4  13   0 17.8580 12.7803   9
  -4  13   0 -1.9012 6.39189   4
  -4  13   0 12.0869 6.84326   8
  -4  13   0 4.23701 10.6677   5
  -5 -13   0 29.4663 10.2788   4
  -5  13   0 35.6655 8.83995   8
  -5  13   0 30.7791 9.87014   4
  -5  13   0 47.7122 12.8883   5
  -6 -13   0 23.5649 11.3710   4
  -6  13   0 34.8342 11.4713   4
  -6  13   0 22.7427 11.9790   5
  -6  13   0 7.74990 8.60110   8
  -7 -13   0 74.8914 15.4591   4
  -7  13   0 55.7493 12.2589   4
  -7  13   0 69.8129 10.3653   8
  -7  13   0 58.2487 16.9517   5
  -8  13   0 -7.7350 9.57498   4
   0 -14   0 8.12594 4.41701   1
   0 -14   0 -0.0756 4.15209   1
   0  14   0 -16.171 10.5179   1
   0  14   0 7.81004 4.18005   1
  -1 -14   0 42.8945 9.13670   3
   1 -14   0 60.0640 9.47148   1
   1 -14   0 41.8275 12.9183   1
  -1  14   0 47.8062 3.21793   9
   1  14   0 71.1757 11.2231   1
  -1  14   0 48.8582 5.49503   8
  -1  14   0 56.2026 8.65113   1
  -2 -14   0 27.6959 8.02745   3
  -2 -14   0 24.2264 7.28888   4
   2 -14   0 6.84278 7.54675   1
  -2  14   0 14.2800 3.45720   9
  -2  14   0 9.26119 6.78740   1
  -2  14   0 18.8882 5.75473   7
  -2  14   0 18.5258 4.24284   8
   2  14   0 31.0812 9.09979   1
   3 -14   0 31.4806 10.9726   1
  -3 -14   0 -9.3209 8.76148   4
  -3 -14   0 -1.0289 9.81699   3
  -3 -14   0 -1.4731 7.85303   9
  -3  14   0 4.61285 7.42134   7
  -3  14   0 2.56099 5.37264   8
  -3  14   0 3.26661 7.23168   9
  -3  14   0 6.52682 7.51072   4
  -4 -14   0 4.05755 10.5656   6
  -4 -14   0 -0.6480 8.53366   4
  -4  14   0 13.6912 11.0238   5
  -4  14   0 -3.1482 9.27555   9
  -4  14   0 9.07575 6.42826   4
  -4  14   0 -12.190 9.45344   7
  -5 -14   0 116.337 13.9234   4
  -5  14   0 88.4179 10.6113   8
  -5  14   0 93.1988 19.9690   5
  -5  14   0 119.037 12.5955   4
  -6 -14   0 2.05299 10.9444   4
  -6  14   0 7.12130 8.73094   4
  -6  14   0 4.62248 8.52814   8
  -6  14   0 6.45414 11.5871   5
  -7 -14   0 -3.7822 12.2170   4
  -7  14   0 9.84508 9.15241   4
  -7  14   0 16.1870 12.3414   5
  -8  14   0 5.33366 9.97575   4
   0 -15   0 -4.7514 5.40633   1
   0 -15   0 -0.5157 4.44672   1
   0  15   0 -0.3052 5.73447   1
  -1 -15   0 283.341 15.5535   3
   1 -15   0 264.351 14.2056   1
  -1  15   0 208.366 15.4125   1
   1  15   0 250.599 16.2107   1
  -1  15   0 251.739 9.79196   8
  -2 -15   0 107.472 12.5152   3
   2 -15   0 87.5492 12.7874   1
  -2  15   0 105.239 6.58292   9
  -2  15   0 107.591 11.8437   7
   2  15   0 94.8663 16.4274   1
  -2  15   0 124.085 12.1636   1
  -2  15   0 113.237 8.00492   8
   3 -15   0 -8.6153 11.8714   1
  -3 -15   0 6.77499 9.19005   4
  -3 -15   0 6.76203 10.2477   3
  -3  15   0 11.7977 6.87353   9
  -3  15   0 -0.9735 5.58839   8
  -3  15   0 10.2434 12.6142   7
  -3  15   0 4.78066 6.36890   4
   4 -15   0 48.2490 15.5487   2
  -4 -15   0 1.38702 10.4647   4
  -4 -15   0 5.68310 12.4180   6
  -4  15   0 25.2929 11.5275   5
  -4  15   0 -0.3222 7.26227   8
  -4  15   0 4.95504 9.86572   7
  -4  15   0 26.5667 8.62651   4
  -5 -15   0 -4.0294 14.8755   6
  -5 -15   0 2.42171 10.0122   4
  -5  15   0 -5.8792 8.39687   8
  -5  15   0 20.0199 14.1425   5
  -5  15   0 11.4629 7.94785   4
  -6 -15   0 -5.6746 10.8764   4
  -6  15   0 -1.9418 12.8552   5
  -6  15   0 5.50524 8.76856   8
  -6  15   0 18.1504 9.25129   4
  -7 -15   0 49.7729 15.7021   4
  -7  15   0 69.7673 12.5475   4
   0 -16   0 11.5589 5.28740   1
   0 -16   0 24.8063 5.21342   1
   1 -16   0 129.628 12.2427   1
  -1 -16   0 111.528 11.3309   3
  -1  16   0 110.758 13.0952   1
  -1  16   0 113.270 6.98653   8
  -1  16   0 118.161 11.0306   7
  -2 -16   0 98.1527 11.1937   3
   2 -16   0 99.0513 13.6208   1
  -2 -16   0 70.3278 11.7836   4
  -2  16   0 89.5489 6.98538   9
  -2  16   0 88.5502 10.6844   7
  -2  16   0 88.5716 6.86789   8
  -3 -16   0 69.1532 11.1637   4
   3 -16   0 58.5068 16.8122   2
   3 -16   0 91.8921 19.7020   1
  -3 -16   0 82.8354 13.8800   3
  -3  16   0 96.3843 12.2236   7
  -3  16   0 86.7870 9.17703   8
  -3  16   0 77.2900 9.71904   4
  -3  16   0 87.7201 11.5682   9
  -4 -16   0 45.6434 13.6999   6
  -4 -16   0 56.7171 12.1208   4
   4 -16   0 84.8469 18.0945   2
  -4  16   0 70.1340 14.4757   7
  -4  16   0 87.7330 20.7514   5
  -4  16   0 75.3458 9.22836   8
  -4  16   0 54.2685 9.45996   4
  -5 -16   0 38.4301 12.3492   6
  -5 -16   0 24.7556 13.0133   4
  -5  16   0 29.4461 8.77101   8
  -5  16   0 24.8984 12.2973   3
  -5  16   0 50.9648 17.4786   5
  -5  16   0 33.3884 10.3572   4
  -6 -16   0 51.0363 14.8706   4
  -6  16   0 51.4536 11.8939   4
  -6  16   0 79.9067 23.9985   5
  -7 -16   0 10.9033 13.1197   4
  -7  16   0 -25.273 10.6502   8
   0 -17   0 4.62614 5.25662   1
   0 -17   0 -2.3372 6.37902   1
   0  17   0 7.07574 5.51008   7
  -1 -17   0 6.79847 8.04353   3
   1 -17   0 -1.3153 6.52057   1
  -1  17   0 1.97398 4.34815   8
  -1  17   0 1.32174 5.34888   7
  -2 -17   0 18.2729 10.5224   3
   2 -17   0 24.1787 12.6746   1
  -2 -17   0 -3.4495 8.71774   4
  -2  17   0 0.39392 6.54878   7
  -2  17   0 4.59811 5.22654   8
   3 -17   0 54.4210 12.8123   2
  -3 -17   0 61.1049 14.5614   3
  -3 -17   0 36.5411 10.7702   4
   3 -17   0 64.1011 15.9516   1
  -3  17   0 53.2121 8.83283   8
  -3  17   0 59.3464 10.0703   7
  -3  17   0 41.2148 9.33470   4
  -3  17   0 88.2383 21.2618   5
   4 -17   0 2.41319 11.6225   2
  -4 -17   0 30.5362 11.6157   4
  -4 -17   0 8.76577 12.5394   6
  -4  17   0 2.50122 7.74115   7
  -4  17   0 12.0945 6.73172   8
  -4  17   0 3.96111 11.5674   5
  -4  17   0 -3.9007 9.67251   4
  -5 -17   0 21.8881 13.9222   6
  -5 -17   0 4.10466 10.9126   4
  -5  17   0 20.9677 7.95812   8
  -5  17   0 9.28209 10.2783   3
  -5  17   0 0.88838 8.02566   4
  -5  17   0 10.2220 16.1279   5
  -6 -17   0 5.95678 14.5463   4
  -6  17   0 20.2186 9.43247   4
  -6  17   0 59.5586 19.0838   5
  -6  17   0 41.3488 12.4918   8
  -7  17   0 4.46841 9.01662   4
   0 -18   0 362.196 14.4931   1
   1 -18   0 179.902 16.0726   1
  -1  18   0 166.656 9.40417   8
   1  18   0 153.805 13.3958   7
  -1  18   0 179.471 10.8619   7
   2 -18   0 4.74785 10.0753   1
  -2 -18   0 -14.686 7.96867   4
  -2 -18   0 4.27742 10.0328   3
  -2  18   0 -3.6285 5.16116   8
  -2  18   0 3.16401 5.43930   7
  -3 -18   0 5.25030 10.5221   4
  -3 -18   0 -1.4581 12.1484   3
   3 -18   0 29.1216 10.3276   2
  -3  18   0 5.13526 6.80830   4
  -3  18   0 -0.5409 5.30765   8
  -4 -18   0 27.0994 9.91882   4
  -4 -18   0 14.1909 15.1646   6
   4 -18   0 28.6866 9.82161   2
  -4  18   0 12.0248 9.73743   7
  -4  18   0 28.6758 9.34394   4
  -4  18   0 18.2534 16.8552   5
  -4  18   0 29.1121 8.32767   8
  -5 -18   0 89.9468 15.3584   4
  -5 -18   0 83.8197 21.3925   6
  -5  18   0 108.511 24.5213   5
  -5  18   0 89.6092 11.8526   8
  -5  18   0 71.3712 16.4260   3
  -6 -18   0 32.3652 12.1752   4
  -6  18   0 8.08969 9.21102   8
  -6  18   0 26.6255 15.0806   5
  -6  18   0 -3.7917 8.72093   4
  -7  18   0 39.9056 8.85456   4
   0  19   0 0.11448 6.75382   7
   1 -19   0 222.248 17.2536   1
   1  19   0 216.408 13.8114   7
  -1  19   0 225.377 12.0894   7
   2 -19   0 31.2827 12.0793   1
  -2  19   0 28.8287 6.19818   8
  -2  19   0 31.2474 7.69601   7
   2  19   0 33.4093 11.5177   7
   3 -19   0 8.49625 8.01885   2
  -3 -19   0 0.81964 10.6347   4
  -3  19   0 3.28494 5.69086   8
  -3  19   0 20.2514 7.05474   7
  -3  19   0 5.17786 6.97037   4
  -4 -19   0 21.3661 12.2442   4
  -4 -19   0 13.8111 10.5684   6
  -4  19   0 36.3370 8.99852   8
  -4  19   0 28.1192 8.29437   4
  -4  19   0 44.0998 11.4813   7
  -5 -19   0 4.29628 13.3661   6
  -5 -19   0 -11.619 13.9379   4
  -5  19   0 4.90511 13.8498   5
  -5  19   0 4.97687 8.33654   4
  -5  19   0 -1.6849 11.0491   3
  -5  19   0 -3.5493 8.06876   8
  -6  19   0 15.4457 9.93385   8
  -6  19   0 2.51751 9.37059   4
  -7  19   0 84.5141 12.7459   4
   0  20   0 18.9519 7.47545   7
   1 -20   0 157.118 24.7275   1
   1  20   0 158.739 14.0765   7
  -1  20   0 166.884 10.9684   7
   2 -20   0 41.0198 17.2914   1
  -2  20   0 6.45078 6.03877   8
   2  20   0 18.5073 20.2686   7
  -2  20   0 10.9735 6.29586   7
  -3 -20   0 9.76278 16.6304   4
   3 -20   0 9.03270 8.33067   2
  -3  20   0 4.91407 7.50861   4
  -3  20   0 18.5747 8.05803   8
  -3  20   0 8.46361 6.95367   7
  -4 -20   0 14.6767 10.5364   4
   4 -20   0 3.21501 11.0176   2
  -4 -20   0 1.82594 10.2500   6
  -4  20   0 3.65484 7.07483   8
  -4  20   0 18.9930 8.12128   4
  -4  20   0 -10.328 15.3766   5
  -4  20   0 13.1457 7.83987   7
  -5 -20   0 10.2996 13.1203   6
  -5 -20   0 -15.878 12.0072   4
  -5  20   0 5.77293 14.4993   3
  -5  20   0 5.94468 8.44590   8
  -5  20   0 14.6349 8.81721   4
  -6  20   0 6.45473 9.43173   4
  -6  20   0 13.5880 9.95482   8
  -7  20   0 56.5282 9.23123   4
   0  21   0 -2.4402 7.33785   7
   1 -21   0 50.6814 13.1082   1
   1  21   0 32.0338 9.26497   7
  -1  21   0 40.5015 8.90767   7
   2 -21   0 265.856 16.4566   2
   2 -21   0 196.063 30.7160   1
  -2  21   0 264.364 15.2622   7
   2  21   0 258.148 16.4877   7
  -2  21   0 232.817 12.7612   8
   3 -21   0 108.887 14.8283   2
  -3 -21   0 94.6046 16.2112   4
  -3  21   0 94.1606 12.3935   4
  -3  21   0 99.9925 13.5567   7
  -3  21   0 93.1627 10.3873   8
   4 -21   0 15.9027 9.23762   2
  -4 -21   0 14.8057 11.2311   4
  -4 -21   0 27.0767 12.6485   6
  -4  21   0 25.0357 9.70065   4
  -4  21   0 21.0006 7.81190   8
  -4  21   0 11.0743 7.93053   7
   5 -21   0 120.065 20.4963   2
  -5 -21   0 152.454 17.8266   6
  -5  21   0 112.118 13.7540   8
  -5  21   0 126.006 13.0698   4
  -5  21   0 137.929 19.6908   3
  -6  21   0 13.9414 10.5415   8
  -6  21   0 13.2133 9.69267   4
  -7  21   0 54.6932 9.38258   4
   0  22   0 702.801 31.4511   7
   1  22   0 24.9619 7.87425   7
   2 -22   0 -2.7278 7.60899   2
   2 -22   0 7.22927 23.6353   1
   2  22   0 5.62517 8.87021   7
  -2  22   0 -0.4697 7.15192   8
  -2  22   0 1.00012 6.21708   7
   3 -22   0 12.0904 10.2136   2
  -3  22   0 -0.2677 7.95384   4
  -3  22   0 -8.6017 6.60681   7
  -3  22   0 5.85761 7.60693   8
   4 -22   0 15.0885 8.65707   2
  -4 -22   0 -2.7548 9.76431   6
  -4  22   0 1.45245 7.84567   7
  -4  22   0 -13.103 9.22115   8
  -4  22   0 8.11645 8.78881   4
  -5 -22   0 15.2201 11.0393   6
   5 -22   0 13.7277 10.5223   2
  -5  22   0 29.1030 9.77555   4
  -5  22   0 36.4207 16.1506   3
  -6  22   0 57.6463 21.6704   8
  -6  22   0 22.7579 9.97767   4
  -7  22   0 24.6195 8.95499   4
   0  23   0 6.77001 7.29005   7
  -1  23   0 40.5580 9.59053   7
   2 -23   0 50.0100 13.2968   2
   2  23   0 95.0735 16.1477   7
  -2  23   0 76.4087 10.2069   7
   3 -23   0 34.6417 9.30317   2
  -3  23   0 44.1948 10.0937   8
  -3  23   0 32.1113 10.5405   7
  -3  23   0 30.5833 9.02271   4
   4 -23   0 -10.223 8.53043   2
  -4 -23   0 -1.4095 9.52848   6
  -4  23   0 23.4088 10.4654   7
  -4  23   0 -3.7709 8.25609   8
   5 -23   0 142.993 20.8095   2
  -5 -23   0 137.632 20.9559   6
  -5  23   0 95.4623 14.3499   8
  -5  23   0 113.833 13.1022   4
  -6  23   0 22.7466 19.3012   4
   0  24   0 74.6681 10.5728   7
   1 -24   0 37.0176 12.7787   2
  -1 -24   0 27.9348 8.89166   2
   1  24   0 35.8264 9.05023   7
  -1  24   0 29.3029 7.18891   7
   2 -24   0 16.0928 9.85880   2
   2  24   0 2.66566 15.0006   7
  -2  24   0 0.67195 6.56790   7
   3 -24   0 97.8019 18.6703   2
  -3  24   0 91.0221 11.8146   7
  -3  24   0 100.656 13.9592   8
  -3  24   0 99.5688 12.3245   4
  -4 -24   0 29.1345 10.5847   6
   4 -24   0 38.5423 13.9881   2
  -4  24   0 29.3228 11.8094   8
  -4  24   0 2.54823 8.92608   4
  -4  24   0 19.1202 8.91956   7
   5 -24   0 -0.9943 18.3481   2
  -5  24   0 25.0707 13.7446   8
  -5  24   0 11.8884 9.39555   4
  -6  24   0 -1.4442 10.4889   4
   0 -25   0 -4.9742 7.85533   2
   0  25   0 -6.8881 6.12206   7
  -1 -25   0 47.0275 17.0669   2
   1  25   0 19.7192 7.41283   7
  -1  25   0 33.8871 11.3702   7
   2 -25   0 26.1885 9.00386   2
  -2  25   0 27.4951 7.48338   7
   2  25   0 38.6986 12.7056   7
   3 -25   0 -1.1956 8.12041   2
  -3 -25   0 12.8632 10.1404   6
  -3  25   0 6.82700 10.1806   4
  -3  25   0 3.82825 7.57722   7
   4 -25   0 0.41708 8.77333   2
  -4 -25   0 -1.0889 9.70420   6
  -4  25   0 1.83138 10.3079   8
  -4  25   0 -3.5362 10.6233   4
  -5 -25   0 18.2025 10.0626   6
   5 -25   0 -0.7142 8.39037   2
  -5  25   0 13.5671 11.4726   8
  -5  25   0 5.42094 9.48126   4
  -6  25   0 0.19319 7.79195   4
   0 -26   0 78.2845 17.6129   2
   0  26   0 56.5652 12.1787   7
   1 -26   0 63.0783 14.1020   2
   1  26   0 55.7881 13.0219   7
  -1  26   0 65.8027 10.3011   7
   2 -26   0 6.38388 8.50936   2
   2  26   0 17.7986 9.68868   7
  -2  26   0 36.0549 9.87357   7
  -3 -26   0 46.6431 11.6074   6
   3 -26   0 52.6887 14.4277   2
  -3  26   0 46.2132 13.1593   4
  -3  26   0 88.4637 14.4484   7
   4 -26   0 6.98311 8.74131   2
  -4 -26   0 16.9799 10.7867   6
  -4  26   0 4.42142 8.88640   4
  -4  26   0 12.1558 8.47520   7
   5 -26   0 5.33604 8.26087   2
  -5 -26   0 10.9080 9.31452   6
  -6  26   0 -8.3201 11.2809   4
   0 -27   0 0.26651 9.42210   2
   0  27   0 3.83066 8.02534   7
   1 -27   0 348.393 20.3640   2
  -1 -27   0 346.211 20.7983   2
   1  27   0 345.352 17.3926   7
  -1  27   0 356.745 18.7154   7
   2 -27   0 8.68075 8.36237   2
   2  27   0 11.8037 10.8458   7
  -2  27   0 11.7234 9.13824   7
   3 -27   0 107.844 15.6305   2
  -3 -27   0 119.799 16.6896   6
  -3  27   0 115.692 13.7496   4
  -3  27   0 112.612 15.2043   7
  -4 -27   0 -4.1709 9.95132   6
   4 -27   0 9.44356 9.00049   2
  -4  27   0 0.85750 9.29970   4
   5 -27   0 -1.3356 7.96666   2
  -5 -27   0 0.44378 8.56240   6
  -5  27   0 -26.794 19.7386   4
   0 -28   0 88.6204 14.8134   2
   0  28   0 96.9098 13.8647   7
  -1 -28   0 92.3686 15.4337   2
   1 -28   0 109.490 14.8217   2
   1  28   0 107.086 14.0529   7
  -1  28   0 94.9417 11.6643   7
   2 -28   0 485.061 25.4067   2
  -2  28   0 488.868 21.7302   7
   2  28   0 458.471 22.0254   7
   3 -28   0 96.8519 17.2520   2
  -3 -28   0 78.2441 15.7148   6
  -4  28   0 19.4715 8.17345   7
  -4  28   0 10.8469 10.3912   4
   5 -28   0 34.5440 12.3873   2
  -5 -28   0 9.31071 8.76157   6
   0 -29   0 4.33317 8.43305   2
   0  29   0 -4.5167 8.49062   7
   1 -29   0 1190.34 44.8920   2
  -1 -29   0 1283.32 43.5052   2
  -1  29   0 1313.38 42.3693   7
   1  29   0 1336.45 42.0237   7
   2 -29   0 248.643 17.6736   2
  -2 -29   0 242.221 20.0521   6
   2  29   0 225.799 21.5814   7
  -2  29   0 232.099 15.8360   7
  -3 -29   0 386.836 32.4023   6
   3 -29   0 488.334 23.6261   2
  -3  29   0 428.741 20.6299   7
   4 -29   0 36.4701 13.1575   2
  -4 -29   0 -7.2082 8.92682   6
  -4  29   0 -1.4757 7.71419   7
   5 -29   0 33.5407 8.19424   2
  -5 -29   0 18.0569 8.53281   6
   0 -30   0 470.851 22.9899   2
   0  30   0 439.851 20.7114   7
   1 -30   0 96.5934 14.7034   2
  -1 -30   0 70.5056 14.7521   2
   1  30   0 93.3976 14.6789   7
  -1  30   0 88.6406 14.3316   7
  -2 -30   0 53.1649 16.0540   6
   2 -30   0 53.6743 13.8913   2
  -3 -30   0 14.6287 10.3787   6
   3 -30   0 22.3536 9.06966   2
  -3  30   0 9.82747 7.97035   7
  -4 -30   0 95.7218 14.4162   6
   4 -30   0 78.1865 13.7980   2
  -4  30   0 73.3241 12.0265   7
  -5 -30   0 -10.752 7.90527   6
   5 -30   0 -5.0153 7.78480   2
   0 -31   0 5.89917 8.19228   2
   0  31   0 7.79608 7.67949   7
  -1 -31   0 335.060 22.5300   6
   1 -31   0 351.865 20.1043   2
  -1 -31   0 283.375 20.1907   2
   1 -31   0 312.159 22.9704   6
   2 -31   0 88.9072 17.0677   2
  -2 -31   0 69.3105 16.5950   6
  -2  31   0 69.5933 12.0957   7
   2  31   0 66.2520 13.9846   7
   3 -31   0 86.9844 19.9984   2
  -3  31   0 102.194 12.3391   7
  -4 -31   0 -7.7773 5.76352   6
   4 -31   0 4.95324 7.93556   2
  -4  31   0 -3.7841 8.19963   7
  -5 -31   0 6.67360 7.63138   6
   0 -32   0 0.87967 13.2734   6
   0 -32   0 -3.0281 8.89604   2
   0  32   0 -3.9181 7.41422   7
   1 -32   0 138.385 16.0088   2
  -1 -32   0 144.358 19.1724   6
  -1 -32   0 142.176 17.0821   2
   1 -32   0 118.153 20.4585   6
  -1  32   0 142.119 13.4999   7
   1  32   0 158.541 12.9113   7
   2 -32   0 17.3270 9.00269   2
  -2 -32   0 12.5238 10.4277   6
  -2  32   0 4.52943 7.80247   7
   2  32   0 8.52386 7.44094   7
  -3 -32   0 -2.0805 10.1185   6
   3 -32   0 -3.4832 7.74710   2
  -3  32   0 -0.7689 7.20843   7
   4 -32   0 5.31113 7.54922   2
  -4 -32   0 12.5039 8.30015   6
  -4  32   0 4.73632 8.50310   7
   5 -32   0 -7.2687 7.63710   2
  -5 -32   0 0.04532 5.40680   6
   0 -33   0 18.8081 9.39872   2
   0 -33   0 1.96330 11.0956   6
   0  33   0 -0.4918 7.24184   7
  -1 -33   0 4.84390 10.7144   6
   1 -33   0 4.74192 8.64277   2
   1  33   0 5.89706 9.04788   7
  -1  33   0 0.61167 7.49393   7
  -2 -33   0 162.832 18.8692   6
   2 -33   0 162.530 16.9157   2
  -2  33   0 183.423 14.5950   7
   2  33   0 145.290 12.7009   7
  -3 -33   0 24.9369 10.1500   6
   3 -33   0 46.5019 12.8306   2
  -3  33   0 45.2628 10.8473   7
   4 -33   0 82.0599 12.0520   2
  -4 -33   0 62.8531 12.5773   6
  -4  33   0 41.1918 10.9497   7
  -5 -33   0 5.96350 4.85529   6
   5 -33   0 0.25253 7.70484   2
   0 -34   0 4.05909 8.55429   2
   0 -34   0 20.9849 11.4007   6
   0  34   0 31.4945 10.5538   7
  -1 -34   0 60.5496 13.9558   2
   1 -34   0 21.1839 8.95291   2
  -1 -34   0 63.5647 16.3114   6
   1  34   0 54.8848 10.8830   7
  -1  34   0 52.8653 11.0763   7
   2 -34   0 4.53765 8.23299   2
  -2 -34   0 7.70638 9.51342   6
   2  34   0 -4.7914 8.73598   7
  -2  34   0 -3.9549 7.62418   7
  -3 -34   0 41.2831 10.1554   6
   3 -34   0 48.8295 12.1597   2
  -3  34   0 49.5028 10.8235   7
   4 -34   0 46.9197 12.3207   2
  -4 -34   0 42.6813 12.0192   6
  -4  34   0 35.5548 7.79449   7
   0 -35   0 7.59727 8.40160   2
   0 -35   0 11.2908 12.0971   6
   0  35   0 -3.5194 7.27002   7
  -1 -35   0 6.13356 10.4677   6
  -1 -35   0 0.50206 8.59127   2
   1 -35   0 -9.9795 7.93436   2
   1  35   0 3.24330 7.03423   7
  -1  35   0 10.7698 7.52712   7
   2 -35   0 -3.2952 7.59376   2
  -2 -35   0 1.66164 9.14375   6
   2  35   0 -2.8393 7.22574   7
  -2  35   0 17.0463 7.71689   7
   3 -35   0 12.9880 8.05661   2
  -3 -35   0 6.02030 5.98138   6
  -3  35   0 8.79755 7.43020   7
   4 -35   0 85.5797 13.1991   2
  -4 -35   0 42.3995 13.5336   6
  -4  35   0 64.0833 11.4017   7
   0 -36   0 212.017 15.9970   2
   0 -36   0 195.956 17.9496   6
   0  36   0 212.811 14.2338   7
  -1 -36   0 15.2481 7.54965   6
  -1 -36   0 6.25880 8.42418   2
   1 -36   0 6.53698 7.48325   2
  -1  36   0 18.9350 7.64291   7
   1  36   0 32.0377 10.5941   7
  -2 -36   0 106.330 14.5083   6
   2 -36   0 104.094 10.2772   2
  -2  36   0 97.2417 9.49481   7
   2  36   0 94.1945 16.6645   7
  -3 -36   0 33.3733 9.09565   6
   3 -36   0 9.04943 4.91146   2
  -3  36   0 3.41689 7.38271   7
  -4 -36   0 8.74092 7.02189   6
   4 -36   0 8.95494 6.35717   2
   0 -37   0 -5.1425 9.05700   6
   0 -37   0 -3.0882 7.49110   2
   0  37   0 3.77409 4.87113   7
   1 -37   0 7.85290 5.19772   2
  -1 -37   0 36.0610 13.1150   2
  -1 -37   0 12.8208 8.79764   6
  -1  37   0 3.87031 7.26137   7
   2 -37   0 13.2951 5.53695   2
  -2 -37   0 7.46873 8.28157   6
   2  37   0 26.4702 9.25110   7
  -3 -37   0 43.0111 11.9447   6
   3 -37   0 47.2528 7.95112   2
  -3  37   0 30.5944 7.24170   7
   0 -38   0 40.2388 8.61499   2
   0 -38   0 32.7063 9.69190   6
  -1 -38   0 6.78029 8.39746   6
   1 -38   0 -1.7122 6.66795   2
   1  38   0 -0.3726 6.72491   7
  -1  38   0 10.8463 7.98228   7
   2 -38   0 48.7393 10.5861   2
  -2 -38   0 40.0102 9.19527   6
  -2  38   0 64.2037 10.1600   7
   3 -38   0 10.1085 6.18052   2
  -3 -38   0 8.58434 4.95490   6
  -3  38   0 2.40020 7.20819   7
   0 -39   0 8.87507 11.1670   6
   0  39   0 -1.3567 5.14608   7
  -1 -39   0 17.0815 17.4147   6
   1 -39   0 5.02946 4.84245   2
   1  39   0 2.95985 8.59742   7
  -1  39   0 -1.3207 4.66882   7
   2 -39   0 38.3516 11.7630   2
  -2 -39   0 28.5023 8.23191   6
  -2  39   0 38.7632 9.61237   7
   0 -40   0 11.3007 6.63382   2
   0  40   0 9.41436 6.68157   7
   1 -40   0 26.7400 7.19971   2
  -1 -40   0 52.4432 11.9397   6
  -1  40   0 23.2095 5.15536   7
  -2 -40   0 0.29908 4.88504   6
   2 -40   0 -5.5391 5.34834   2
  -2  40   0 11.8875 7.04789   7
   0 -41   0 19.3806 7.17717   2
  -8   0   1 -0.1949 10.0909   4
  -8   0   1 8.21302 7.41447   5
  -7   0   1 14.7144 11.7480   5
  -7   0   1 5.04891 9.43677   4
  -6   0   1 -7.8045 10.7170   5
  -6   0   1 2.28900 7.04890   8
  -6   0   1 -14.494 9.43315   4
  -5   0   1 -1.2479 5.00537   8
  -5   0   1 11.4935 9.48675   5
  -5   0   1 -2.5165 6.48470   4
  -4   0   1 3.74990 4.83145   8
  -4   0   1 1.44826 6.30697   3
  -4   0   1 3.94878 5.32984   9
  -4   0   1 -3.8871 6.87559   4
  -3   0   1 -3.1659 3.10765   8
  -3   0   1 2.51679 3.53559   9
   3   0  -1 -1.9910 5.06159   1
  -3   0   1 -4.5092 4.78977   4
  -3   0   1 -3.1930 4.41612   3
  -2   0   1 -4.2613 2.31448   9
   2   0  -1 -5.1819 3.13154   9
   2   0  -1 2.61711 2.53901   1
  -2   0   1 -3.6842 2.25297   8
  -2   0   1 -3.7891 2.66749   3
   1   0  -1 0.43545 1.39916   9
  -1   0   1 0.58716 1.55860   9
   0   0   1 -0.7478 1.16007   1
   0   0  -1 0.36298 1.20094   1
  -1   0  -1 1.86416 1.74698   9
  -1   0  -1 1.21586 1.79567   1
   1   0   1 0.64879 1.94483   1
   2   0   1 -3.7921 3.04911   1
  -2   0  -1 1.99326 2.84926   1
  -2   0  -1 2.03370 2.46541   9
  -3   0  -1 -5.2490 5.74450   4
  -3   0  -1 5.13926 3.77857   9
   3   0   1 -12.632 6.66548   1
  -3   0  -1 0.35571 3.52383   8
  -3   0  -1 1.45859 3.76549   1
  -4   0  -1 1.06909 4.08085   8
  -4   0  -1 5.67779 5.85264   4
  -4   0  -1 -3.5699 5.98705   9
  -5   0  -1 -1.8297 10.7411   5
  -5   0  -1 -7.1500 8.22307   4
  -6   0  -1 1.10082 7.50308   8
  -6   0  -1 -18.179 10.6826   5
  -6   0  -1 17.8067 9.55299   4
  -7   0  -1 1.40439 14.0345   5
  -7   0  -1 10.3810 10.0471   4
  -7   0  -1 -1.9225 10.3987   8
  -8   0  -1 4.07399 10.7646   4
  -8  -1   1 -6.7473 10.5349   5
  -8  -1   1 10.0574 10.7838   4
  -8   1   1 -11.726 10.1799   4
  -8   1   1 3.07647 7.27482   5
  -7  -1   1 -3.0713 9.31830   4
  -7  -1   1 4.65828 11.0521   5
  -7   1   1 3.16154 11.0611   5
  -7   1   1 9.16440 8.98471   4
  -7   1   1 14.1176 11.8709   8
  -6  -1   1 -2.4510 8.60378   4
  -6  -1   1 -3.9065 10.5999   5
  -6  -1   1 0.72092 8.84969   8
  -6   1   1 6.60455 8.27825   4
  -6   1   1 2.33209 10.9227   5
  -6   1   1 5.88055 8.53321   8
  -5  -1   1 178.963 12.2022   4
  -5  -1   1 179.541 11.5117   8
  -5  -1   1 181.762 17.4388   5
  -5   1   1 162.510 11.6850   4
  -5   1   1 171.620 17.5702   5
  -5   1   1 173.365 11.4738   8
  -4  -1   1 54.5891 8.43869   9
  -4  -1   1 64.6062 5.94156   8
  -4  -1   1 43.8814 7.75478   4
  -4  -1   1 62.9281 8.83122   3
  -4   1   1 46.6758 5.93657   8
  -4   1   1 44.0102 8.03118   3
  -4   1   1 54.8907 7.88604   4
  -4   1   1 40.0620 8.35651   9
  -3  -1   1 73.9111 5.98382   8
  -3  -1   1 86.8041 8.67312   4
  -3  -1   1 88.0150 6.53880   3
   3  -1  -1 74.1257 9.39219   1
  -3  -1   1 70.7139 6.30163   9
   3   1  -1 65.2406 8.03364   1
  -3   1   1 77.6535 5.65725   3
  -3   1   1 76.0820 7.35075   4
  -3   1   1 74.1184 6.41831   9
  -3   1   1 62.0733 6.26140   8
   2  -1  -1 6425.08 170.523   9
  -2  -1   1 6422.45 170.636   3
  -2  -1   1 6293.07 170.235   8
   2  -1  -1 6128.22 171.997   1
  -2  -1   1 6315.21 170.466   9
  -2   1   1 6233.18 170.434   9
  -2   1   1 6299.93 170.493   3
  -2   1   1 6359.64 170.396   8
   2   1  -1 6533.41 170.357   1
   2   1  -1 6598.98 170.568   9
  -1  -1   1 377.349 11.0043   9
   1  -1  -1 363.166 11.2165   1
   1  -1  -1 364.707 10.9459   9
   1   1  -1 371.116 10.9550   9
  -1   1   1 381.623 11.1140   9
   0  -1  -1 1.19156 1.29507   1
   0  -1   1 1.60079 0.94464   1
   0   1   1 -1.0225 1.25607   1
   0   1  -1 -0.2262 1.13765   1
   1  -1   1 31.2327 4.15400   1
  -1  -1  -1 30.7512 2.82005   9
  -1  -1  -1 30.1871 3.39280   1
   1   1   1 31.9174 3.78663   1
  -1   1  -1 26.5421 3.37880   1
  -1   1  -1 26.9176 3.35815   9
   2  -1   1 203.262 9.74986   1
  -2  -1  -1 188.369 7.67116   9
  -2  -1  -1 175.882 7.81124   1
  -2   1  -1 181.931 8.24046   1
  -2   1  -1 180.902 7.32712   9
   2   1   1 169.815 8.97881   1
  -3  -1  -1 27.3653 7.88937   4
  -3  -1  -1 28.7744 6.95822   9
  -3  -1  -1 23.2489 4.89087   1
  -3  -1  -1 19.7537 5.94243   8
  -3   1  -1 25.2693 6.81193   4
  -3   1  -1 25.0891 6.49010   1
  -3   1  -1 35.6839 7.19758   9
   3   1   1 15.2109 8.04293   1
  -3   1  -1 23.0868 5.03607   8
  -4  -1  -1 40.4817 8.19518   4
  -4  -1  -1 40.4594 6.03559   8
  -4  -1  -1 22.7562 7.62243   9
  -4   1  -1 46.8258 6.23503   8
  -4   1  -1 39.6426 10.6292   9
  -4   1  -1 26.3975 7.93285   4
  -4   1  -1 36.2789 12.9000   5
  -5  -1  -1 6.04447 7.46937   4
  -5  -1  -1 19.0172 12.8441   5
  -5  -1  -1 12.2974 8.46756   8
  -5   1  -1 8.49369 6.87145   4
  -5   1  -1 24.6082 10.9317   5
  -6  -1  -1 73.3176 12.9841   4
  -6  -1  -1 66.4195 13.2582   8
  -6  -1  -1 74.2206 17.7114   5
  -6   1  -1 85.1264 17.6490   5
  -6   1  -1 89.5124 13.1803   4
  -6   1  -1 51.1724 10.9519   8
  -7  -1  -1 80.5546 21.6770   5
  -7  -1  -1 65.5479 18.4000   8
  -7  -1  -1 68.4541 13.3356   4
  -7   1  -1 78.8113 14.3836   8
  -7   1  -1 70.9562 17.8663   5
  -7   1  -1 50.6620 9.98146   4
  -8  -1  -1 57.1231 9.93182   4
  -8  -2   1 5.54791 10.4748   5
  -8  -2   1 11.8582 7.81185   4
  -8   2   1 1.71689 7.32734   5
  -8   2   1 -2.1641 7.08384   4
  -7  -2   1 24.3334 11.7835   5
  -7  -2   1 36.5544 10.6991   4
  -7   2   1 24.5436 9.91909   4
  -7   2   1 53.9645 15.6931   8
  -7   2   1 57.6610 17.1606   5
  -6  -2   1 28.9355 11.8281   5
  -6  -2   1 10.5113 9.19104   4
  -6  -2   1 19.6950 9.25122   8
  -6   2   1 32.5964 11.7684   5
  -6   2   1 23.9453 8.83528   4
  -6   2   1 13.3507 7.27197   8
  -5  -2   1 36.4077 8.96851   4
  -5  -2   1 28.6005 10.3373   5
  -5  -2   1 40.4032 7.60684   8
  -5   2   1 46.7719 8.95205   8
  -5   2   1 45.6504 8.84422   4
  -5   2   1 30.4229 10.3844   5
  -4  -2   1 289.716 11.7950   8
  -4  -2   1 295.603 13.0884   4
  -4  -2   1 249.115 13.1160   3
  -4  -2   1 270.317 14.2032   9
  -4   2   1 277.794 11.6076   8
  -4   2   1 288.471 13.8175   4
  -4   2   1 286.941 13.3865   9
  -4   2   1 270.496 12.4573   3
  -3  -2   1 390.095 14.1367   3
  -3  -2   1 391.696 13.1800   8
  -3  -2   1 405.396 14.4702   9
   3  -2  -1 387.232 16.7149   1
  -3   2   1 415.214 14.5648   9
  -3   2   1 411.083 13.9028   3
  -3   2   1 398.935 13.7360   8
  -3   2   1 402.742 15.5862   4
   3   2  -1 376.378 14.4913   1
   2  -2  -1 300.708 10.4553   9
  -2  -2   1 297.434 10.4117   9
  -2  -2   1 295.353 10.5336   3
  -2  -2   1 288.416 9.80231   8
   2  -2  -1 301.448 11.2026   1
  -2   2   1 288.743 9.95657   8
  -2   2   1 307.656 10.1459   9
   2   2  -1 294.154 10.4506   9
   2   2  -1 304.139 9.50669   1
  -2   2   1 295.824 10.2789   3
   1  -2  -1 663.631 18.9976   9
  -1  -2   1 693.935 19.1215   9
  -1   2   1 671.500 19.0128   9
   1   2  -1 681.245 19.1029   9
   0  -2  -1 1508.42 40.4405   1
   0  -2   1 1469.83 40.1426   1
   0   2   1 1467.21 40.4341   1
   0   2  -1 1477.42 40.1903   1
  -1  -2  -1 1260.75 34.5945   9
   1  -2   1 1248.39 35.5975   1
  -1   2  -1 1271.55 35.6274   1
  -1   2  -1 1265.98 34.6859   9
   1   2   1 1280.86 35.3184   1
  -2  -2  -1 2222.01 59.8105   9
   2  -2   1 2153.92 61.4689   1
  -2  -2  -1 2190.10 59.7388   1
  -2   2  -1 2201.07 60.2520   9
  -2   2  -1 2079.96 59.7800   8
   2   2   1 2184.14 60.8763   1
  -2   2  -1 2240.81 60.8480   1
  -3  -2  -1 201.397 9.49530   9
  -3  -2  -1 201.650 11.1589   4
  -3  -2  -1 195.672 8.67200   8
  -3   2  -1 184.841 8.36192   3
   3   2   1 189.602 12.5726   1
  -3   2  -1 198.542 8.89596   8
  -3   2  -1 208.162 11.9422   4
  -3   2  -1 193.131 9.50901   9
  -3   2  -1 206.856 10.1029   1
  -4  -2  -1 198.937 11.8764   4
  -4  -2  -1 216.895 12.0652   9
  -4  -2  -1 201.728 9.86110   8
  -4   2  -1 204.682 13.6626   9
  -4   2  -1 212.176 18.1390   5
  -4   2  -1 203.504 10.1870   8
  -4   2  -1 207.653 12.7958   4
  -5  -2  -1 142.235 11.8168   8
  -5  -2  -1 137.303 17.0132   5
  -5  -2  -1 119.853 11.9195   4
  -5   2  -1 117.773 16.9940   5
  -5   2  -1 133.452 11.2105   4
  -5   2  -1 119.605 11.4506   8
  -6  -2  -1 8.67404 11.8427   5
  -6  -2  -1 7.40272 11.8329   4
  -6  -2  -1 23.0444 8.23300   8
  -6   2  -1 37.3524 10.4475   8
  -6   2  -1 30.3870 12.1844   5
  -6   2  -1 25.8946 10.1572   4
  -7  -2  -1 6.46019 10.0765   4
  -7   2  -1 1.63267 11.0053   4
  -7   2  -1 16.8212 10.2914   8
  -7   2  -1 7.79848 14.2107   5
  -8  -2  -1 -11.485 10.2173   4
  -8   2  -1 -0.2818 9.93240   4
  -8  -3   1 2.24131 7.41851   5
  -8  -3   1 3.37710 11.0376   4
  -8   3   1 8.98657 10.3345   4
  -8   3   1 -12.738 9.82078   5
  -7  -3   1 19.6858 10.4109   4
  -7  -3   1 -0.1021 11.2808   5
  -7   3   1 -7.3044 9.03683   4
  -7   3   1 0.47472 11.1039   5
  -7   3   1 -1.7166 9.64422   8
  -6  -3   1 65.2604 12.4702   8
  -6  -3   1 47.0777 16.8112   5
  -6  -3   1 71.9727 14.9514   4
  -6   3   1 75.5801 16.5526   5
  -6   3   1 66.4768 10.4371   8
  -6   3   1 71.0883 12.0030   4
  -5  -3   1 80.1393 19.0760   5
  -5  -3   1 92.7739 8.73926   8
   5  -3  -1 106.951 29.8183   1
  -5  -3   1 111.932 12.0511   4
  -5   3   1 112.953 11.6181   4
  -5   3   1 107.887 15.9446   5
  -5   3   1 102.635 10.4518   8
  -4  -3   1 368.419 14.8749   9
  -4  -3   1 349.440 13.2234   8
  -4  -3   1 335.217 15.1917   3
  -4  -3   1 345.338 14.7925   4
  -4   3   1 331.164 13.2773   3
  -4   3   1 320.290 14.8035   9
  -4   3   1 333.181 13.7907   8
  -4   3   1 349.773 14.5103   4
  -3  -3   1 15.9884 4.66151   8
  -3  -3   1 24.7977 6.19632   3
   3  -3  -1 26.5536 7.49426   1
  -3  -3   1 19.3942 4.84930   9
  -3   3   1 24.9406 5.40213   3
  -3   3   1 24.7847 4.60945   8
  -3   3   1 20.7113 5.53357   4
   3   3  -1 36.9133 6.91522   1
  -3   3   1 26.5722 4.77809   9
  -2  -3   1 737.607 21.1632   9
   2  -3  -1 711.708 21.1752   9
  -2  -3   1 710.228 21.6880   3
   2  -3  -1 746.093 22.6499   1
  -2  -3   1 694.463 20.7406   8
  -2   3   1 714.930 21.3254   8
   2   3  -1 713.840 21.3145   9
  -2   3   1 753.508 21.2407   9
   2   3  -1 736.899 20.2772   1
  -2   3   1 716.244 21.2706   3
  -1  -3   1 1.96728 1.63925   9
   1  -3  -1 1.53494 1.84177   9
   1  -3  -1 0.44472 2.03805   1
  -1   3   1 0.45496 1.57476   9
   1   3  -1 1.24514 1.80948   9
   0  -3  -1 1552.32 41.1515   1
   0  -3   1 1486.87 40.7188   1
   0   3   1 1465.27 41.1147   1
   0   3  -1 1494.40 40.8243   1
   1  -3   1 73.2370 5.61134   1
  -1  -3  -1 80.4355 4.14675   1
  -1  -3  -1 86.5190 4.09096   9
   1   3   1 82.5840 4.88859   1
  -1   3  -1 85.3327 4.00432   9
  -1   3  -1 83.6832 4.96859   1
  -2  -3  -1 859.276 24.8382   9
   2  -3   1 856.243 26.7564   1
  -2   3  -1 833.063 24.9386   8
  -2   3  -1 875.889 24.9319   9
   2   3   1 869.295 26.2019   1
  -2   3  -1 861.973 26.0885   1
  -3  -3  -1 68.1899 7.73639   4
  -3  -3  -1 71.2166 6.59308   9
  -3   3  -1 70.1742 7.62010   4
  -3   3  -1 66.6289 5.97767   3
  -3   3  -1 81.6343 6.21549   8
   3   3   1 59.1092 12.0007   1
  -3   3  -1 77.2047 6.90525   9
  -3   3  -1 82.3821 8.09073   1
  -4  -3  -1 244.908 13.0996   4
  -4  -3  -1 241.704 12.6798   9
  -4  -3  -1 225.182 10.4589   8
  -4   3  -1 238.795 19.2564   5
  -4   3  -1 215.352 14.6917   4
  -4   3  -1 240.345 14.3127   9
  -4   3  -1 234.463 11.7449   8
  -5  -3  -1 7.58711 10.4922   5
  -5  -3  -1 5.31581 8.72628   4
  -5  -3  -1 13.9122 6.24007   8
  -5   3  -1 16.4149 12.9379   5
  -5   3  -1 4.93418 6.33056   8
  -5   3  -1 -0.4373 6.97056   4
  -6  -3  -1 46.7578 17.0138   5
  -6  -3  -1 14.1936 10.2001   4
  -6  -3  -1 18.7583 10.0353   8
  -6   3  -1 42.9457 10.4016   8
  -6   3  -1 2.05091 9.15206   4
  -6   3  -1 10.9760 11.6527   5
  -7  -3  -1 54.4659 12.9798   4
  -7   3  -1 35.1127 10.5794   4
  -7   3  -1 47.8335 16.2986   5
  -7   3  -1 30.3662 10.2224   8
  -8  -3  -1 14.8934 7.91343   4
  -8   3  -1 19.3063 10.5188   4
  -8  -4   1 -3.9689 10.5593   5
  -8  -4   1 0.49759 11.5299   4
  -8   4   1 4.95592 10.2688   4
  -8   4   1 20.3822 10.6226   5
  -7  -4   1 1.51222 10.0358   4
  -7  -4   1 8.84618 11.0641   5
  -7   4   1 1.25517 11.2145   5
  -7   4   1 4.99679 9.15468   8
  -7   4   1 3.16551 6.34961   4
  -6  -4   1 12.7582 9.67185   8
  -6  -4   1 13.1766 11.3870   5
  -6  -4   1 1.26246 9.12106   4
  -6   4   1 -0.3582 6.78815   8
  -6   4   1 8.96761 10.7242   5
  -6   4   1 11.9935 8.53363   4
  -5  -4   1 -0.7929 6.54795   8
  -5  -4   1 15.7295 9.94331   5
  -5  -4   1 23.0110 7.42364   4
   5  -4  -1 18.9362 24.0044   1
  -5   4   1 6.07714 6.57650   4
  -5   4   1 -10.666 6.40880   8
  -5   4   1 -5.3681 8.68857   5
  -4  -4   1 660.254 23.0616   3
  -4  -4   1 660.827 22.7547   4
  -4  -4   1 674.789 21.1351   8
  -4  -4   1 647.674 22.6095   9
  -4   4   1 666.699 22.6088   4
  -4   4   1 638.966 22.7049   9
  -4   4   1 656.142 21.5849   8
  -4   4   1 637.977 21.3767   3
   3  -4  -1 24.9430 8.29139   1
  -3  -4   1 17.6648 4.65709   8
  -3  -4   1 23.8828 5.79760   3
  -3  -4   1 17.9803 4.05386   9
  -3   4   1 22.3853 4.28345   3
  -3   4   1 19.8074 4.57904   8
  -3   4   1 13.1536 4.65418   9
  -3   4   1 28.5998 6.71090   4
   3   4  -1 23.9224 6.32245   1
   2  -4  -1 700.916 21.2823   1
   2  -4  -1 656.367 19.8787   9
  -2  -4   1 651.441 20.5195   3
  -2  -4   1 677.022 19.8691   8
  -2  -4   1 665.418 19.6808   9
   2  -4  -1 671.271 21.3261   1
  -2   4   1 684.167 19.9285   9
   2   4  -1 668.737 19.7361   9
  -2   4   1 643.265 19.8039   8
   1  -4  -1 3634.39 95.1645   1
  -1  -4   1 3425.31 93.8776   9
   1  -4  -1 3439.30 93.8411   9
   1  -4  -1 3594.69 95.1246   1
   1   4  -1 3484.97 93.8964   9
  -1   4   1 3443.61 93.8694   9
   0  -4   1 74.7804 3.72687   1
   0  -4  -1 64.0227 6.23010   1
   0  -4   1 81.7034 3.56250   1
   0   4   1 82.2991 4.56605   1
   0   4  -1 76.8815 3.53828   1
  -1  -4  -1 441.174 12.8603   9
  -1  -4  -1 443.219 13.2114   1
   1  -4   1 435.518 14.5640   1
  -1   4  -1 437.033 14.2362   1
  -1   4  -1 442.623 12.9698   9
   1   4   1 448.807 13.8667   1
  -2  -4  -1 65.1788 4.35149   9
  -2  -4  -1 60.0753 3.55033   1
   2  -4   1 52.2138 7.03638   1
  -2   4  -1 56.5573 5.27188   9
  -2   4  -1 56.3232 4.67135   8
   2   4   1 55.8183 6.36335   1
  -2   4  -1 56.1464 5.74028   1
  -3  -4  -1 987.316 29.3996   9
  -3  -4  -1 986.728 28.8086   8
  -3  -4  -1 964.555 30.4134   4
  -3   4  -1 973.311 30.8401   1
  -3   4  -1 1013.25 29.9978   9
  -3   4  -1 979.719 28.4093   3
  -3   4  -1 978.093 30.4118   4
  -3   4  -1 982.704 29.3791   8
   3   4   1 964.282 32.1435   1
  -4  -4  -1 5.89219 5.21190   8
  -4  -4  -1 6.69563 5.93895   9
  -4   4  -1 -1.5349 4.42715   8
  -4   4  -1 0.93732 10.1031   5
  -4   4  -1 -7.6257 7.42539   9
  -5  -4  -1 114.528 12.0107   4
  -5  -4  -1 111.161 11.0433   8
  -5  -4  -1 91.2413 16.6428   5
  -5   4  -1 126.290 11.2581   4
  -5   4  -1 107.262 16.7876   5
  -5   4  -1 97.5981 9.98052   8
  -6  -4  -1 50.5938 10.9301   8
  -6  -4  -1 26.9736 10.8948   4
  -6  -4  -1 53.6423 17.3915   5
  -6   4  -1 33.0244 8.50262   8
  -6   4  -1 43.2601 12.7187   5
  -6   4  -1 19.2853 9.47617   4
  -7  -4  -1 -0.0917 9.83614   4
  -7   4  -1 14.2926 9.79669   4
  -7   4  -1 11.9130 9.76387   8
  -8  -4  -1 -5.2175 10.7759   4
  -8   4  -1 13.9205 10.5785   4
  -8  -5   1 -23.182 11.4587   4
  -8  -5   1 5.01145 10.8094   5
  -8   5   1 -4.5507 9.75361   4
  -8   5   1 0.67713 7.72362   5
  -7  -5   1 49.8000 13.2305   4
  -7  -5   1 29.3757 11.5207   5
  -7   5   1 26.8621 9.88100   8
  -7   5   1 33.0442 12.2744   5
  -7   5   1 50.1530 12.1069   4
  -6  -5   1 58.1863 12.9361   4
  -6  -5   1 86.3044 17.4968   5
  -6   5   1 72.4332 11.6909   4
  -6   5   1 64.6629 17.1475   5
  -6   5   1 81.6864 10.9385   8
  -5  -5   1 39.1844 8.68523   8
  -5  -5   1 50.6097 15.6398   5
  -5  -5   1 21.8798 7.89592   4
  -5   5   1 29.7694 9.31122   3
  -5   5   1 29.8135 12.1201   5
  -5   5   1 30.6913 8.96073   4
  -4  -5   1 8.82723 5.71498   4
  -4  -5   1 0.76100 3.95012   8
  -4  -5   1 2.41328 6.83410   9
   4  -5  -1 -5.1101 8.28602   1
  -4  -5   1 6.10090 7.97973   3
  -4   5   1 7.29073 5.67304   4
  -4   5   1 5.49919 4.12334   8
  -4   5   1 9.76851 6.08931   3
  -4   5   1 -3.0557 5.83976   9
  -3  -5   1 155.976 8.89489   9
   3  -5  -1 150.561 10.5090   1
  -3  -5   1 159.841 9.56875   3
  -3  -5   1 151.848 7.20700   8
  -3   5   1 161.431 8.36463   3
  -3   5   1 157.884 7.74921   8
  -3   5   1 160.694 8.38338   9
   2  -5  -1 522.205 17.5765   1
  -2  -5   1 500.978 17.0152   3
   2  -5  -1 527.683 17.8646   1
   2  -5  -1 510.522 16.0485   9
  -2  -5   1 535.837 15.9087   9
  -2   5   1 520.364 16.1081   8
  -2   5   1 532.824 15.9587   9
   2   5  -1 519.717 16.0396   9
   1  -5  -1 34.7168 5.18201   1
  -1  -5   1 36.9737 5.52086   3
   1  -5  -1 35.5449 2.98855   9
   1  -5  -1 30.0364 4.30472   1
  -1   5   1 36.5033 5.12561   1
  -1   5   1 29.3920 3.26811   8
   1   5  -1 34.1598 2.95650   9
  -1   5   1 30.5976 3.08646   9
   0  -5  -1 1006.51 27.3552   1
   0  -5   1 992.114 26.8450   1
   0  -5   1 976.070 26.7703   1
   0   5  -1 852.568 27.5471   1
   0   5   1 980.697 27.4961   1
  -1  -5  -1 630.932 17.3727   9
   1  -5   1 599.436 19.0244   1
  -1  -5  -1 606.000 17.7520   1
  -1   5  -1 616.191 19.0049   1
  -1   5  -1 615.138 17.5154   9
   1   5   1 614.012 18.5226   1
   2  -5   1 88.6747 8.14047   1
  -2  -5  -1 82.6414 4.81247   9
  -2   5  -1 83.7318 5.10927   9
   2   5   1 91.6614 6.85147   1
  -2   5  -1 80.7708 5.26680   8
  -2   5  -1 83.5333 6.58870   1
  -3  -5  -1 14.3844 3.53480   8
  -3  -5  -1 8.27681 4.68020   9
  -3  -5  -1 10.0642 5.73598   4
  -3   5  -1 5.74443 3.93503   8
  -3   5  -1 22.4825 6.38351   4
  -3   5  -1 17.2881 4.50745   9
   3   5   1 20.2913 6.85712   1
  -3   5  -1 11.3175 5.81662   1
  -4  -5  -1 40.1264 8.99417   9
  -4  -5  -1 50.2581 7.46630   8
  -4   5  -1 46.6671 13.5740   4
  -4   5  -1 41.5176 6.55305   8
  -4   5  -1 36.6987 11.1833   5
  -4   5  -1 30.9303 7.10155   9
  -5  -5  -1 46.1152 10.4829   8
  -5  -5  -1 87.3890 16.9068   5
  -5  -5  -1 45.6950 10.6651   4
  -5   5  -1 71.8124 16.2145   5
  -5   5  -1 60.5016 10.0957   4
  -5   5  -1 52.5202 8.96189   8
  -6  -5  -1 18.9651 11.9373   5
  -6  -5  -1 -9.6943 10.5086   4
  -6  -5  -1 -4.0631 10.3042   8
  -6   5  -1 -18.510 9.23383   4
  -6   5  -1 1.86430 11.2129   5
  -6   5  -1 2.82224 9.09816   8
  -7  -5  -1 18.0833 10.4644   4
  -7  -5  -1 27.7810 17.3233   5
  -7   5  -1 9.44960 9.74069   8
  -7   5  -1 21.6203 9.73174   4
  -8  -5  -1 14.7772 11.0294   4
  -8   5  -1 21.8163 10.6653   4
  -8  -6   1 7.59634 11.5854   5
  -8  -6   1 16.6311 11.9463   4
  -8   6   1 -8.4675 10.0801   5
  -8   6   1 7.51991 10.1439   4
  -7  -6   1 35.5954 10.9761   4
  -7  -6   1 44.6372 16.3857   5
  -7   6   1 24.9609 9.89053   8
  -7   6   1 36.8969 11.8881   4
  -7   6   1 31.7657 12.0562   5
  -6  -6   1 -12.426 11.1262   5
  -6  -6   1 2.48227 9.81181   4
  -6   6   1 -0.9225 11.2503   5
  -6   6   1 -1.9983 8.24570   4
  -6   6   1 13.0515 7.42984   8
  -5  -6   1 42.1976 10.1919   4
  -5  -6   1 40.1039 9.25110   8
  -5  -6   1 39.7515 11.3680   5
  -5   6   1 41.0623 9.86713   3
  -5   6   1 37.7995 13.0976   5
  -5   6   1 26.0566 6.55544   8
  -5   6   1 43.8514 8.93548   4
  -4  -6   1 10.6720 4.96507   8
   4  -6  -1 9.59822 8.70172   1
  -4  -6   1 16.1144 5.95667   4
  -4  -6   1 12.4302 8.27547   3
  -4  -6   1 12.3130 5.73665   9
  -4   6   1 31.4832 7.14320   3
  -4   6   1 27.3312 8.94408   4
  -4   6   1 2.73933 7.23536   9
  -4   6   1 7.18837 4.30742   8
  -4   6   1 -6.2527 9.65671   5
  -3  -6   1 476.889 17.7463   4
   3  -6  -1 444.524 18.7381   1
  -3  -6   1 431.381 14.0572   8
  -3  -6   1 444.687 16.5865   3
  -3  -6   1 438.622 15.1151   9
   3   6  -1 431.119 14.7150   1
  -3   6   1 430.898 14.9344   8
  -3   6   1 435.947 15.7300   9
  -3   6   1 452.909 16.3780   4
  -3   6   1 387.962 15.8888   3
   2  -6  -1 852.302 25.8217   1
   2  -6  -1 797.716 23.7228   9
  -2  -6   1 823.299 23.7170   9
   2  -6  -1 806.372 26.3131   1
  -2  -6   1 793.364 24.8205   3
  -2   6   1 837.430 23.8457   9
   2   6  -1 808.937 23.6612   9
  -2   6   1 808.605 23.9400   8
   1  -6  -1 1724.69 47.2353   1
  -1  -6   1 1605.59 46.9035   3
   1  -6  -1 1718.34 47.2469   1
   1  -6  -1 1676.96 45.2789   9
   1   6  -1 1684.04 45.3143   9
  -1   6   1 1646.56 45.2901   9
  -1   6   1 1619.02 45.7251   8
  -1   6   1 1683.73 47.1211   1
   0  -6  -1 311.061 10.3196   1
   0  -6   1 273.524 11.8319   3
   0  -6   1 298.509 9.41683   1
   0  -6   1 296.625 9.52226   1
   0  -6  -1 300.689 10.0210   1
   0   6  -1 297.325 9.68859   1
   0   6   1 283.521 10.2206   1
  -1  -6  -1 99.9042 4.23970   9
  -1  -6  -1 105.076 4.77514   1
   1  -6   1 102.977 7.15729   1
   1   6   1 99.4331 5.89436   1
  -1   6  -1 109.854 4.85958   9
  -1   6  -1 95.1482 5.20728   8
  -1   6  -1 114.505 6.27419   1
  -2  -6  -1 15.3639 3.12971   9
   2  -6   1 34.1412 7.59394   1
  -2   6  -1 15.0684 4.60319   1
  -2   6  -1 12.0587 3.38878   8
   2   6   1 17.3788 4.36347   1
  -2   6  -1 16.5631 3.83258   9
  -3  -6  -1 25.6896 6.21914   4
  -3  -6  -1 24.1519 4.59041   8
  -3  -6  -1 18.0103 4.40606   9
   3   6   1 21.7337 8.41657   1
  -3   6  -1 28.5652 6.15280   8
  -3   6  -1 9.06329 5.28881   1
  -3   6  -1 22.4296 6.55514   9
  -3   6  -1 30.4961 5.76157   4
  -4  -6  -1 132.471 8.88317   8
  -4  -6  -1 112.899 10.5357   9
  -4  -6  -1 120.001 10.7146   4
  -4   6  -1 130.237 11.3830   9
  -4   6  -1 110.308 9.82444   4
  -4   6  -1 133.072 18.0796   5
  -4   6  -1 112.232 8.95306   8
  -5  -6  -1 58.2685 10.6651   8
  -5  -6  -1 53.8782 20.0935   5
  -5  -6  -1 86.5025 11.4578   4
  -5   6  -1 57.7985 10.9867   8
  -5   6  -1 70.9607 10.2809   4
  -5   6  -1 80.2123 16.0844   5
  -6  -6  -1 227.281 21.0759   5
  -6   6  -1 235.944 15.0088   8
  -6   6  -1 240.413 20.8791   5
  -7  -6  -1 9.33568 16.5242   5
  -7  -6  -1 -8.8775 10.3053   4
  -7   6  -1 -4.6342 9.11288   4
  -7   6  -1 10.9871 10.0476   8
  -8  -6  -1 32.1794 9.84515   4
  -8   6  -1 33.4525 8.89242   4
  -8  -7   1 23.7498 12.4723   5
  -8  -7   1 36.9597 11.3670   4
  -8   7   1 19.7282 10.3280   5
  -8   7   1 45.9297 9.33418   4
  -7  -7   1 17.0180 12.1544   5
  -7  -7   1 46.4242 14.1577   4
  -7   7   1 15.6447 11.7079   5
  -7   7   1 24.9314 9.46449   4
  -7   7   1 3.39352 9.52657   8
  -6  -7   1 8.13222 9.92725   4
  -6  -7   1 24.7759 14.3913   5
  -6   7   1 9.72751 11.4182   5
  -6   7   1 13.6840 7.55421   8
  -6   7   1 9.22877 8.57174   4
  -5  -7   1 113.869 17.4591   5
  -5  -7   1 129.073 13.6976   4
  -5   7   1 127.832 17.1839   5
  -5   7   1 126.963 11.0224   4
  -5   7   1 140.246 12.4776   3
  -5   7   1 117.837 10.1579   8
  -4  -7   1 -4.7785 7.77681   4
  -4  -7   1 7.19233 8.58668   3
  -4  -7   1 -5.6315 5.85633   8
   4  -7  -1 20.9240 11.7463   1
  -4  -7   1 3.52748 5.86740   9
  -4   7   1 4.05839 5.94452   9
  -4   7   1 2.49976 9.81050   5
  -4   7   1 6.70526 4.29694   8
  -4   7   1 8.12352 5.90419   3
  -3  -7   1 -1.7044 5.32836   3
  -3  -7   1 6.24100 4.08983   8
   3  -7  -1 5.35681 7.16727   1
  -3  -7   1 5.73179 7.14636   4
  -3  -7   1 2.94340 3.77418   9
  -3   7   1 3.28628 3.49643   8
  -3   7   1 1.43319 3.78743   9
  -3   7   1 -0.5897 5.03596   4
   3   7  -1 1.03394 3.73218   1
   2  -7  -1 7.52948 2.64665   9
  -2  -7   1 5.45207 5.55117   3
   2  -7  -1 12.7513 6.10150   1
   2  -7  -1 10.1853 4.18166   1
  -2  -7   1 11.7512 2.53077   9
   2   7  -1 6.11418 2.87683   9
  -2   7   1 13.4996 3.23649   8
  -2   7   1 6.69385 2.59287   9
   1  -7  -1 287.185 11.3339   1
  -1  -7   1 273.183 11.6137   3
   1  -7  -1 276.572 10.9991   1
   1  -7  -1 277.728 8.68396   9
   1   7  -1 285.206 8.34080   1
   1   7  -1 279.620 8.25439   1
  -1   7   1 274.185 9.44327   8
  -1   7   1 286.232 11.6957   1
  -1   7   1 288.661 8.76982   9
   1   7  -1 292.459 8.85708   9
   0  -7   1 877.857 27.4351   3
   0  -7   1 933.550 25.8370   1
   0  -7  -1 954.775 26.5489   1
   0  -7  -1 862.458 27.6053   1
   0   7  -1 942.897 26.2655   1
   0   7   1 910.132 26.8508   1
  -1  -7  -1 930.263 26.0248   1
   1  -7   1 928.327 27.7216   1
  -1  -7  -1 918.910 25.4644   9
  -1  -7  -1 932.314 25.9833   1
   1   7   1 944.935 27.1893   1
  -1   7  -1 947.729 27.7465   1
  -1   7  -1 867.403 26.0548   8
  -1   7  -1 916.631 25.7752   9
  -2  -7  -1 1.71332 2.79367   9
   2  -7   1 0.20947 6.76084   1
   2   7   1 3.86934 4.30708   1
  -2   7  -1 -0.2222 3.02055   8
  -2   7  -1 -1.9876 2.45455   9
  -2   7  -1 1.86064 3.81569   1
  -3  -7  -1 257.345 12.8468   4
  -3  -7  -1 257.651 10.2536   8
  -3  -7  -1 267.536 10.9017   9
   3   7   1 235.121 16.0793   1
  -3   7  -1 270.822 10.8546   8
  -3   7  -1 259.852 11.7313   4
  -3   7  -1 255.300 14.7082   1
  -4  -7  -1 9.63110 5.60965   8
  -4  -7  -1 2.53622 7.83452   9
  -4  -7  -1 -10.400 6.91530   4
  -4   7  -1 7.98455 5.14338   8
  -4   7  -1 1.36132 5.94840   4
  -4   7  -1 14.3636 7.20253   9
  -5  -7  -1 3.74786 8.03134   8
  -5  -7  -1 -6.1538 7.84572   4
  -5  -7  -1 0.60647 13.6705   5
  -5   7  -1 6.86546 11.8144   5
  -5   7  -1 14.5938 6.87466   8
  -5   7  -1 -1.4753 6.89964   4
  -6  -7  -1 197.825 20.8673   5
  -6   7  -1 209.530 14.4957   8
  -6   7  -1 203.698 20.4588   5
  -7  -7  -1 20.2404 11.0390   4
  -7   7  -1 2.91477 9.41030   8
  -7   7  -1 12.3718 13.6042   5
  -7   7  -1 14.4671 9.81738   4
  -8  -7  -1 28.3212 8.37394   4
  -8   7  -1 43.3328 12.2168   4
  -8  -8   1 46.9540 13.3498   4
  -8   8   1 46.8355 9.36422   4
  -8   8   1 51.6780 14.3010   5
  -7  -8   1 24.6025 11.5084   4
  -7   8   1 10.7393 9.06001   4
  -7   8   1 5.87013 12.0275   5
  -7   8   1 56.4182 18.1296   8
  -6  -8   1 -0.2337 12.2555   4
  -6  -8   1 -4.3919 11.7579   5
  -6   8   1 -8.8182 10.7355   5
  -6   8   1 23.4326 8.77612   4
  -6   8   1 5.10997 7.48916   8
  -5  -8   1 40.6947 12.7078   4
  -5  -8   1 17.1115 13.8548   5
  -5   8   1 18.5830 6.43010   8
  -5   8   1 18.3371 9.17540   3
  -5   8   1 24.1713 10.5470   5
  -5   8   1 25.9519 8.36357   4
  -4  -8   1 85.7395 12.0913   3
  -4  -8   1 100.033 9.92282   9
  -4  -8   1 83.2268 9.65629   4
   4  -8  -1 67.2936 12.1365   1
  -4  -8   1 100.133 9.72411   8
  -4   8   1 84.3523 10.2261   4
  -4   8   1 97.6745 7.88909   8
  -4   8   1 92.6644 16.2109   5
  -4   8   1 99.2107 7.60693   3
  -4   8   1 99.1279 10.2200   9
  -3  -8   1 0.09421 4.04282   8
  -3  -8   1 -2.3831 7.01852   3
  -3  -8   1 2.17143 3.91484   9
  -3  -8   1 6.11175 5.92443   4
  -3   8   1 0.99497 5.17788   4
  -3   8   1 4.97597 3.75812   8
  -3   8   1 -2.3883 3.88890   9
   3   8  -1 -4.7558 4.01726   1
   2  -8  -1 379.908 15.5362   1
   2  -8  -1 347.287 16.6826   1
  -2  -8   1 375.707 12.1660   9
  -2  -8   1 375.033 14.6147   3
   2  -8  -1 375.386 12.2834   9
  -2   8   1 364.952 12.4474   8
   2   8  -1 367.609 12.0823   9
  -2   8   1 367.542 12.2718   9
  -1  -8   1 16.2696 5.08191   3
   1  -8  -1 17.1468 2.38715   9
   1  -8  -1 15.8320 4.76237   1
   1  -8  -1 16.2148 4.54251   1
  -1   8   1 17.9863 2.96304   9
   1   8  -1 17.9077 2.61309   1
   1   8  -1 14.9676 2.81106   1
   1   8  -1 17.1458 2.50943   9
  -1   8   1 18.0173 3.63915   8
  -1   8   1 11.2332 3.97281   1
   0  -8   1 1105.14 33.9567   3
   0  -8   1 1166.10 32.4022   1
   0  -8  -1 1182.02 33.0757   1
   0  -8  -1 1183.67 33.0698   1
   0  -8   1 1133.61 32.2233   1
   0  -8  -1 1135.78 30.8030   9
   0   8   1 1135.08 33.4774   1
   0   8  -1 1162.51 32.8661   1
  -1  -8  -1 6.48131 2.44338   1
   1  -8   1 9.41339 3.42735   1
  -1  -8  -1 12.6478 5.22002   3
  -1  -8  -1 8.31669 1.77604   9
  -1  -8  -1 8.44884 2.16152   1
   1  -8   1 13.0094 3.79957   1
  -1   8  -1 12.9445 3.13104   8
   1   8   1 10.6006 3.58490   1
  -1   8  -1 7.18676 3.87691   1
  -1   8  -1 12.7891 3.06487   9
   2  -8   1 -6.6420 7.40445   1
  -2  -8  -1 2.35592 6.31840   3
  -2  -8  -1 1.70729 2.73390   9
   2   8   1 -2.3557 5.27407   1
  -2   8  -1 1.16133 4.08077   1
  -2   8  -1 4.33964 3.93192   8
  -2   8  -1 1.09969 3.18978   9
  -3  -8  -1 181.927 8.64968   8
  -3  -8  -1 196.175 12.3785   4
  -3  -8  -1 188.595 9.28936   9
  -3   8  -1 187.708 12.7360   1
  -3   8  -1 185.821 11.3687   9
  -3   8  -1 188.244 11.1039   4
   3   8   1 188.394 15.8783   1
  -3   8  -1 195.963 9.91936   8
  -4  -8  -1 114.877 11.0328   4
  -4  -8  -1 113.879 11.0272   9
  -4  -8  -1 105.410 9.01245   8
  -4   8  -1 128.098 13.5090   9
  -4   8  -1 113.558 9.75841   4
  -4   8  -1 108.430 16.4309   5
  -4   8  -1 109.237 8.65172   8
  -5  -8  -1 39.1674 10.6426   4
  -5  -8  -1 9.25533 14.8026   5
  -5   8  -1 19.5512 7.08888   8
  -5   8  -1 19.5875 7.56442   4
  -6  -8  -1 36.8132 11.6541   4
  -6  -8  -1 51.9925 19.5112   5
  -6   8  -1 21.8287 9.29171   4
  -6   8  -1 49.9373 11.0676   8
  -6   8  -1 28.8821 12.2360   5
  -7  -8  -1 33.9222 11.4701   4
  -7   8  -1 37.8086 9.35313   4
  -7   8  -1 37.5586 10.9502   8
  -7   8  -1 61.8957 18.0149   5
  -8  -8  -1 -5.9236 7.54681   4
  -8   8  -1 23.5612 10.2506   4
  -8  -9   1 7.59093 9.08176   4
  -8   9   1 3.95977 7.07360   5
  -8   9   1 -9.7603 9.08559   4
  -7  -9   1 44.7021 14.2216   5
  -7  -9   1 57.5562 12.5645   4
  -7   9   1 72.1513 12.1458   4
  -7   9   1 69.8749 13.8097   8
  -7   9   1 55.5248 20.0235   5
  -6  -9   1 9.63053 10.7291   4
  -6  -9   1 27.1403 15.2447   5
  -6   9   1 21.5667 10.0886   4
  -6   9   1 16.5097 11.6793   5
  -6   9   1 17.3900 7.91022   8
  -5  -9   1 157.473 15.2258   4
  -5  -9   1 207.438 22.9720   5
  -5   9   1 177.275 12.0555   3
  -5   9   1 195.439 18.9497   5
  -5   9   1 189.159 12.2555   4
  -5   9   1 201.277 12.1109   8
  -4  -9   1 6.97920 6.78434   4
  -4  -9   1 5.02024 9.47733   3
   4  -9  -1 23.9901 13.9703   1
  -4  -9   1 5.23025 6.25628   9
  -4   9   1 1.54794 6.18415   3
  -4   9   1 1.78496 4.70686   8
  -4   9   1 1.29127 9.75989   5
  -4   9   1 0.77600 6.53274   9
  -4   9   1 -9.6999 5.65696   4
  -3  -9   1 346.080 13.2916   9
  -3  -9   1 275.151 22.5886   3
   3  -9  -1 335.955 18.6023   1
  -3  -9   1 297.663 14.3582   4
  -3   9   1 363.471 12.9206   8
  -3   9   1 353.708 13.5562   9
   2  -9  -1 224.544 12.6129   1
  -2  -9   1 230.469 8.50562   9
   2  -9  -1 214.458 19.3455   1
  -2  -9   1 218.099 11.6781   3
   2  -9  -1 226.816 8.77677   9
  -2   9   1 232.102 8.70866   9
   2   9  -1 227.502 7.06306   1
   2   9  -1 217.413 8.41345   9
  -2   9   1 215.996 9.30564   8
   2   9  -1 229.699 7.20307   1
  -1  -9   1 31.0525 7.73433   3
   1  -9  -1 33.2126 5.57302   1
   1  -9  -1 39.7322 7.72388   1
   1  -9  -1 37.6652 2.68314   9
  -1   9   1 37.7074 3.50523   8
   1   9  -1 35.0514 4.07067   1
   1   9  -1 38.9765 3.11927   9
   1   9  -1 35.1023 3.85463   1
  -1   9   1 37.8445 6.63119   1
  -1   9   1 37.8935 3.12475   9
   0  -9  -1 22.6095 4.00258   1
   0  -9   1 19.6399 5.65406   3
   0  -9  -1 17.3007 5.15082   1
   0  -9   1 18.5951 3.64500   1
   0  -9   1 16.3474 3.15660   1
   0   9   1 20.4239 4.06540   1
   0   9  -1 20.8683 3.90561   1
   1  -9   1 3.27965 3.41876   1
   1  -9   1 3.95878 4.80283   1
  -1  -9  -1 6.74979 5.47288   3
  -1  -9  -1 8.21738 2.44349   1
  -1  -9  -1 6.47261 2.35017   1
  -1   9  -1 9.68478 3.44494   9
  -1   9  -1 10.2771 3.48823   1
   1   9   1 8.57340 4.07171   1
  -1   9  -1 11.5994 3.19229   8
  -2  -9  -1 172.517 9.83546   3
  -2  -9  -1 179.969 7.47739   9
  -2   9  -1 177.803 7.63317   9
   2   9   1 202.898 10.6817   1
  -2   9  -1 194.094 10.7809   1
  -3  -9  -1 647.990 20.8069   9
  -3  -9  -1 636.388 22.3431   4
  -3  -9  -1 614.178 19.7768   8
  -3   9  -1 659.888 21.0070   9
  -3   9  -1 611.767 23.9003   1
  -3   9  -1 656.993 20.8459   8
  -3   9  -1 622.891 21.2844   4
   3   9   1 602.884 25.3800   1
  -4  -9  -1 29.1653 7.53266   9
  -4  -9  -1 13.0858 7.73748   4
  -4  -9  -1 20.1351 6.22815   8
  -4   9  -1 23.6478 7.73334   3
  -4   9  -1 10.3146 12.6669   5
  -4   9  -1 16.9627 6.31920   4
  -4   9  -1 22.3250 5.74969   8
  -5  -9  -1 222.378 15.1975   4
  -5  -9  -1 215.382 21.7466   5
  -5   9  -1 238.884 13.9820   4
  -5   9  -1 216.245 19.7205   5
  -5   9  -1 228.056 13.3931   8
  -6  -9  -1 10.0450 17.4328   5
  -6  -9  -1 4.78438 10.6688   4
  -6   9  -1 -2.8163 8.51934   4
  -6   9  -1 -1.3270 7.64196   8
  -6   9  -1 1.91205 11.2954   5
  -7  -9  -1 2.48105 11.1198   4
  -7   9  -1 -5.5771 8.80625   5
  -7   9  -1 -15.502 8.97163   4
  -7   9  -1 -2.5036 9.81925   8
  -8  -9  -1 16.5747 11.0689   4
  -8   9  -1 17.8180 10.0896   4
  -8 -10   1 16.9496 13.6891   4
  -8  10   1 10.1997 7.57982   5
  -8  10   1 15.0702 7.07900   4
  -7 -10   1 24.6225 12.2470   4
  -7 -10   1 -6.0260 12.4068   5
  -7  10   1 30.1752 13.7376   8
  -7  10   1 7.58350 8.77842   4
  -6 -10   1 2.35227 18.1518   5
  -6 -10   1 13.2518 10.8342   4
  -6  10   1 15.7444 7.80805   8
  -6  10   1 33.8564 12.2935   5
  -5 -10   1 -1.4613 14.9551   5
  -5 -10   1 25.3268 10.4984   4
  -5  10   1 15.0798 7.79113   3
  -5  10   1 19.3802 6.56848   8
  -5  10   1 14.5515 6.89030   4
  -5  10   1 9.65518 10.8864   5
  -4 -10   1 83.2049 10.1272   4
  -4 -10   1 74.6750 10.2740   9
  -4 -10   1 54.7324 12.9883   3
  -4  10   1 71.3362 7.70869   8
  -4  10   1 83.1415 13.6006   4
  -4  10   1 76.4201 8.60682   3
  -3 -10   1 94.5700 11.1747   3
   3 -10  -1 109.614 12.6214   1
  -3 -10   1 73.6764 11.2558   4
  -3 -10   1 94.2152 8.24010   9
  -3  10   1 100.007 7.12981   8
   3  10  -1 108.981 8.13001   1
  -3  10   1 114.403 8.73615   9
  -2 -10   1 -4.8121 6.79993   3
  -2 -10   1 1.19873 2.80455   9
   2 -10  -1 -0.7620 2.58633   9
   2 -10  -1 -3.5709 6.40954   1
   2  10  -1 0.47205 2.60773   1
   2  10  -1 2.52889 2.98766   9
  -2  10   1 4.33390 3.09382   9
   2  10  -1 1.60229 2.00740   1
   1 -10  -1 631.969 21.7835   1
  -1 -10   1 625.097 21.2958   3
   1 -10  -1 655.034 21.3601   1
   1 -10  -1 628.721 17.7454   9
   1  10  -1 623.444 17.7706   9
  -1  10   1 625.537 18.8278   8
   1  10  -1 643.354 19.1380   1
   1  10  -1 644.744 18.8361   1
  -1  10   1 603.281 22.0731   1
   0 -10  -1 41.9703 5.20223   1
   0 -10   1 43.2013 4.21766   1
   0 -10   1 36.5694 4.31519   1
   0 -10   1 42.8146 7.28585   3
   0 -10  -1 47.8900 5.47997   1
   0  10   1 38.8307 6.28373   1
   0  10  -1 45.3190 4.73856   1
   1 -10   1 127.837 8.57468   1
  -1 -10  -1 116.814 4.45612   9
  -1 -10  -1 115.480 5.33543   1
  -1 -10  -1 107.803 7.09449   1
   1 -10   1 119.526 8.36981   1
   1  10   1 124.421 8.35309   1
  -1  10  -1 123.240 5.06475   9
  -1  10  -1 113.552 8.58385   1
  -1  10  -1 117.232 5.98588   8
  -2 -10  -1 14.4404 6.51053   3
   2 -10   1 5.12172 5.59761   1
  -2 -10  -1 10.7247 6.39980   4
  -2 -10  -1 5.44249 2.83897   9
  -2  10  -1 5.56117 4.99554   1
  -2  10  -1 14.5512 3.62650   9
   2  10   1 12.8370 6.06508   1
  -2  10  -1 4.64309 4.19014   8
  -3 -10  -1 328.639 12.1938   8
   3 -10   1 337.042 20.3810   1
  -3 -10  -1 339.889 12.8660   9
  -3 -10  -1 317.394 15.0376   4
  -3  10  -1 317.745 18.5817   1
  -3  10  -1 367.544 15.8092   8
  -3  10  -1 347.171 14.2539   9
  -3  10  -1 326.497 13.9097   4
  -3  10  -1 308.096 14.8230   7
   3  10   1 330.404 22.9549   1
  -4 -10  -1 14.3556 7.73898   4
   4 -10   1 8.56087 14.1772   1
  -4 -10  -1 -1.2426 7.08999   9
  -4  10  -1 7.35816 6.42386   8
  -4  10  -1 19.7804 10.9770   9
  -4  10  -1 13.6611 6.13493   4
  -4  10  -1 3.08992 11.9784   5
  -4  10  -1 9.84022 10.7924   7
  -4  10  -1 14.9714 7.26549   3
  -5 -10  -1 14.5398 8.99745   4
  -5  10  -1 8.69981 6.36711   8
  -5  10  -1 16.8923 7.53392   4
  -5  10  -1 39.5100 12.3223   5
  -6 -10  -1 73.2177 14.1511   4
  -6  10  -1 94.2141 12.2464   8
  -6  10  -1 77.1186 18.6493   5
  -6  10  -1 73.1360 12.2612   4
  -7 -10  -1 86.5227 15.0685   4
  -7  10  -1 95.8126 13.7375   4
  -7  10  -1 111.381 15.0748   8
  -7  10  -1 97.9852 18.2507   5
  -8 -10  -1 11.2945 11.4123   4
  -8  10  -1 1.56675 7.30389   4
  -8  11   1 7.94426 10.1445   5
  -8  11   1 -10.051 9.07402   4
  -7 -11   1 28.7520 12.8052   4
  -7  11   1 3.36988 9.10036   4
  -7  11   1 -6.0628 9.37040   8
  -7  11   1 5.39207 11.6783   5
  -6  11   1 234.842 31.2646   5
  -6  11   1 238.117 16.2552   4
  -6  11   1 227.056 15.0509   8
  -5 -11   1 12.0189 9.09110   4
  -5  11   1 10.5607 6.40356   8
  -5  11   1 12.2550 7.01949   4
   4 -11  -1 15.9067 16.8657   1
  -4 -11   1 27.4174 10.1696   4
  -4 -11   1 36.0242 10.2545   9
  -4 -11   1 39.6741 13.1561   3
  -4  11   1 32.1917 6.90144   8
  -4  11   1 20.2250 6.98323   3
  -4  11   1 16.0949 6.66674   4
  -4  11   1 37.9602 14.5736   5
  -4  11   1 18.2340 7.62132   9
   3 -11  -1 46.9301 13.8187   1
  -3 -11   1 38.6690 10.7142   3
  -3 -11   1 54.8137 9.24104   4
  -3 -11   1 51.1543 7.40469   9
  -3  11   1 46.4641 8.00039   9
  -3  11   1 53.6540 7.05522   8
   2 -11  -1 62.6558 10.4182   1
  -2 -11   1 56.7515 12.6987   3
   2 -11  -1 47.2234 5.27380   9
   2  11  -1 53.1473 5.14246   1
  -2  11   1 43.5226 4.97053   9
  -2  11   1 46.1163 5.22098   8
   2  11  -1 41.8672 4.83648   9
   1 -11  -1 41.0222 3.01819   9
  -1 -11   1 43.9800 8.94176   3
   1 -11  -1 42.3935 6.45907   1
   1 -11  -1 46.3952 8.07587   1
  -1  11   1 51.9458 8.92389   1
   1  11  -1 37.9920 7.45934   1
   1  11  -1 43.3907 5.91510   9
   1  11  -1 48.9941 6.19308   1
  -1  11   1 52.3978 4.57671   8
   0 -11  -1 216.692 9.63692   1
   0 -11   1 215.287 8.88739   1
   0 -11  -1 229.918 9.35811   1
   0 -11   1 208.777 12.5555   3
   0  11   1 202.158 11.8488   1
   0  11   1 246.412 8.40374   8
   0  11  -1 217.308 9.91107   1
  -1 -11  -1 69.9023 5.48992   1
  -1 -11  -1 83.0563 3.45218   9
   1 -11   1 83.1792 7.13644   1
  -1 -11  -1 82.7317 4.66072   1
  -1  11  -1 70.2496 5.39264   8
  -1  11  -1 80.9213 4.50400   9
   1  11   1 83.3292 8.88840   1
  -1  11  -1 85.2934 7.35741   1
  -2 -11  -1 27.0555 8.31712   4
  -2 -11  -1 33.4542 10.7975   3
  -2 -11  -1 21.1330 4.84796   9
   2 -11   1 17.4521 7.53203   1
   2  11   1 50.3188 10.1227   1
  -2  11  -1 23.6421 5.35771   9
  -2  11  -1 22.6337 4.86726   8
  -2  11  -1 14.0463 5.62338   1
  -3 -11  -1 64.3528 9.44199   4
  -3 -11  -1 72.7224 8.30530   9
   3 -11   1 97.2487 13.4817   1
  -3  11  -1 66.3873 14.2456   1
  -3  11  -1 66.8929 9.44796   7
  -3  11  -1 86.2942 9.79421   4
  -3  11  -1 65.2108 7.76384   9
  -3  11  -1 78.2742 7.19025   8
  -4 -11  -1 21.2192 8.41005   4
  -4 -11  -1 33.0342 10.1837   9
  -4  11  -1 30.6254 8.56479   4
  -4  11  -1 24.5648 9.53834   7
  -4  11  -1 0.71488 10.3390   9
  -4  11  -1 17.1138 5.75512   8
  -4  11  -1 34.3368 11.0885   5
  -5 -11  -1 6.63631 9.37847   4
  -5  11  -1 0.72203 6.33976   8
  -5  11  -1 17.7469 11.9414   5
  -5  11  -1 -1.2488 7.22583   4
  -6 -11  -1 203.431 19.4192   4
  -6  11  -1 201.938 20.8774   5
  -6  11  -1 190.876 16.9089   8
  -7 -11  -1 65.2125 15.0850   4
  -7  11  -1 69.9726 14.2133   8
  -7  11  -1 69.1655 13.1596   4
  -8  11  -1 53.7527 9.52631   4
  -8  12   1 -0.0265 8.90967   4
  -7 -12   1 153.410 17.1809   4
  -7  12   1 142.160 15.0918   8
  -7  12   1 162.230 14.5689   4
  -7  12   1 191.649 19.3943   5
  -6 -12   1 36.8672 12.5727   4
  -6  12   1 45.6296 12.1033   4
  -6  12   1 42.3468 12.6877   5
  -6  12   1 69.5813 11.2688   8
  -5 -12   1 5.59669 9.49117   4
  -5  12   1 7.78143 7.06992   4
  -5  12   1 18.4738 8.73024   3
  -5  12   1 9.57534 6.13537   8
  -5  12   1 33.2748 12.0210   5
  -4 -12   1 25.6485 12.4581   4
  -4 -12   1 6.35125 11.5660   3
   4 -12  -1 -6.7650 14.8090   1
  -4 -12   1 8.40189 10.7694   6
  -4 -12   1 3.60479 9.14759   9
  -4  12   1 -4.0332 7.61146   4
  -4  12   1 1.00990 5.02322   8
  -4  12   1 -6.7400 22.3912   5
  -4  12   1 22.2603 9.55854   9
  -4  12   1 1.92340 6.78194   3
  -3 -12   1 11.2772 5.25047   9
  -3 -12   1 2.45194 7.34955   3
   3 -12  -1 -1.7872 8.59587   1
  -3  12   1 -7.4820 6.67924   7
  -3  12   1 2.49847 4.17357   8
  -3  12   1 5.06945 4.59878   9
   2 -12  -1 54.4498 5.46275   9
   2 -12  -1 68.4466 9.91669   1
  -2 -12   1 58.2776 9.19818   3
  -2  12   1 60.8077 5.34465   9
   2  12  -1 59.7127 7.12810   1
  -2  12   1 67.7906 6.54419   8
   2  12  -1 62.9467 5.10348   9
   1 -12  -1 -11.229 5.40371   1
   1 -12  -1 7.16411 5.15495   1
  -1 -12   1 -2.3924 6.09920   3
   1  12  -1 2.22105 3.00928   1
   1  12  -1 -0.2685 1.61765   9
  -1  12   1 2.69039 3.34350   8
   1  12  -1 1.06382 4.03235   1
  -1  12   1 3.47147 8.24798   1
   0 -12  -1 42.6305 7.16968   1
   0 -12  -1 28.9791 5.82245   1
   0 -12   1 37.0151 10.0025   3
   0 -12   1 31.1860 5.18495   1
   0  12  -1 32.9209 2.07931   9
   0  12  -1 21.9356 6.19493   1
   0  12   1 27.3621 8.05193   1
   0  12   1 28.9996 4.52589   8
  -1 -12  -1 10.6997 3.21955   1
  -1 -12  -1 10.5093 2.64988   1
   1 -12   1 17.9808 5.59889   1
  -1 -12  -1 17.9995 2.17298   9
   1 -12   1 17.5077 4.69018   1
  -1  12  -1 23.7535 3.98801   8
  -1  12  -1 16.9091 3.40420   9
  -1  12  -1 17.2151 5.71125   1
   1  12   1 26.9744 6.54521   1
  -2 -12  -1 342.621 11.2917   9
  -2 -12  -1 336.793 14.8710   3
   2 -12   1 338.101 20.9557   1
  -2  12  -1 318.646 11.5511   9
  -2  12  -1 330.519 12.7406   8
   2  12   1 327.139 16.7168   1
  -2  12  -1 342.260 17.4948   1
  -2  12  -1 297.890 13.4521   4
   3 -12   1 -2.1943 9.06753   1
  -3 -12  -1 12.7748 5.47060   9
  -3 -12  -1 13.8222 7.32296   4
  -3  12  -1 15.9769 5.62389   8
  -3  12  -1 10.0257 7.02597   4
  -3  12  -1 17.0530 6.28337   9
  -3  12  -1 25.9629 7.59188   7
  -3  12  -1 5.87742 8.19481   1
  -4 -12  -1 3.10691 12.0387   9
  -4 -12  -1 8.13483 7.81642   4
  -4 -12  -1 16.0045 16.1791   6
  -4  12  -1 -0.8123 10.5158   5
  -4  12  -1 -1.2929 8.83604   7
  -4  12  -1 17.1975 9.23877   9
  -4  12  -1 8.48604 7.43472   4
  -4  12  -1 11.2169 6.97703   8
  -5 -12  -1 114.960 13.8147   4
  -5  12  -1 134.487 12.7132   8
  -5  12  -1 128.683 13.4603   4
  -5  12  -1 96.0329 17.9468   5
  -6 -12  -1 6.93451 10.7819   4
  -6  12  -1 8.44634 12.4235   5
  -6  12  -1 10.6885 8.86632   8
  -7 -12  -1 29.4956 11.4193   4
  -7  12  -1 52.6277 13.4010   8
  -7  12  -1 15.0412 7.35111   4
  -8  12  -1 3.58943 10.7553   4
  -8  13   1 21.5071 7.14975   4
  -7 -13   1 143.786 17.0951   4
  -7  13   1 137.064 11.3843   4
  -7  13   1 147.530 19.0974   5
  -7  13   1 102.447 14.5976   8
  -6 -13   1 25.0258 11.8384   4
  -6  13   1 6.04277 8.73590   4
  -6  13   1 -0.1892 8.00845   8
  -6  13   1 19.9980 11.5480   5
  -5 -13   1 179.908 23.9966   6
  -5 -13   1 213.999 17.6980   4
  -5  13   1 163.898 11.8385   8
  -5  13   1 177.143 12.7291   4
  -5  13   1 143.601 22.7225   5
  -5  13   1 184.131 14.9786   3
  -4 -13   1 -1.3305 10.4811   6
  -4 -13   1 -4.4710 10.1611   9
  -4 -13   1 -10.947 11.9906   4
  -4 -13   1 4.53107 11.8107   3
  -4  13   1 -10.115 10.2085   7
  -4  13   1 6.84161 6.28805   4
  -4  13   1 7.91803 6.62878   8
  -4  13   1 11.8892 8.73550   9
  -4  13   1 13.6109 12.2163   5
  -3 -13   1 -2.6453 9.25605   4
  -3 -13   1 3.75084 9.17095   3
   3 -13  -1 2.19389 11.2299   1
  -3  13   1 6.11999 4.76934   9
  -3  13   1 -7.6336 4.77429   8
  -2 -13   1 74.1902 11.5715   3
   2 -13  -1 74.0282 10.4748   1
   2  13  -1 60.7445 5.80985   9
  -2  13   1 60.9419 5.95808   9
   2  13  -1 59.8908 8.85563   1
  -2  13   1 54.6407 6.29349   8
   1 -13  -1 354.282 17.8495   1
  -1 -13   1 376.733 16.9543   3
   1 -13  -1 345.822 14.7756   1
   1  13  -1 346.627 10.3359   9
   1  13  -1 362.814 14.3789   1
  -1  13   1 344.742 12.1388   8
   1  13  -1 369.490 13.2131   1
   0 -13  -1 47.8145 7.96121   1
   0 -13  -1 46.6207 6.36731   1
   0 -13   1 40.8818 5.92544   1
   0 -13   1 43.8574 8.90377   3
   0 -13   1 42.0975 5.54898   1
   0  13  -1 43.1401 2.13679   9
   0  13   1 36.6350 8.73300   1
   0  13  -1 39.9464 2.40861   9
   0  13  -1 43.0450 7.29639   1
   0  13   1 36.8987 4.53726   8
  -1 -13  -1 91.1874 4.80676   1
   1 -13   1 78.5905 10.0651   1
   1 -13   1 106.893 8.56364   1
  -1 -13  -1 89.7540 4.53533   1
  -1  13  -1 94.7565 4.84835   9
  -1  13  -1 88.8909 6.19735   8
  -1  13  -1 86.2090 8.84298   1
   1  13   1 89.1625 9.76787   1
   2 -13   1 216.779 14.3130   1
  -2 -13  -1 213.832 8.50682   9
  -2 -13  -1 192.674 11.9904   4
   2  13   1 195.939 16.4539   1
  -2  13  -1 215.207 9.35823   9
  -2  13  -1 207.473 12.2104   4
  -2  13  -1 238.136 15.6514   1
  -2  13  -1 223.907 11.6400   7
  -2  13  -1 228.114 9.77896   8
  -3 -13  -1 104.358 9.50460   9
  -3 -13  -1 86.9262 12.3248   4
   3 -13   1 98.4577 15.8061   1
  -3  13  -1 93.3275 8.87763   8
  -3  13  -1 92.6420 8.79530   4
  -3  13  -1 81.2913 10.0716   9
  -3  13  -1 87.2044 9.46339   7
  -3  13  -1 106.069 14.6077   1
  -4 -13  -1 8.36266 13.8728   6
  -4 -13  -1 0.52751 8.13270   4
  -4  13  -1 -0.1131 6.18788   4
  -4  13  -1 21.5285 10.7952   5
  -4  13  -1 15.7031 12.0599   9
  -4  13  -1 4.58153 7.38175   7
  -5 -13  -1 43.7120 12.7598   4
  -5  13  -1 46.4857 10.5031   4
  -5  13  -1 48.3451 17.2569   5
  -5  13  -1 25.1863 7.21698   8
  -6 -13  -1 54.8447 14.6219   4
  -6  13  -1 84.4401 19.1633   5
  -6  13  -1 82.4957 12.9527   8
  -6  13  -1 74.4820 12.5196   4
  -7 -13  -1 5.88481 11.4504   4
  -7  13  -1 -4.8750 9.29494   4
  -7  13  -1 2.37641 11.6732   8
  -8  14   1 0.04003 6.65218   4
  -7  14   1 139.843 14.1347   4
  -7  14   1 141.782 12.0926   8
  -7  14   1 142.091 18.3043   5
  -6 -14   1 78.8011 15.4556   4
  -6  14   1 64.2663 12.2671   4
  -6  14   1 69.6190 12.1211   8
  -6  14   1 97.1516 18.3054   5
  -5 -14   1 43.6194 13.7704   4
  -5  14   1 43.6323 12.7277   5
  -5  14   1 37.4452 10.5245   3
  -5  14   1 40.2789 9.20610   8
  -5  14   1 49.4257 9.93532   4
  -4 -14   1 22.4982 12.6866   3
  -4 -14   1 14.2406 12.6321   6
  -4 -14   1 11.6010 9.32490   4
   4 -14  -1 27.4783 13.3728   2
  -4  14   1 -3.1599 10.9658   5
  -4  14   1 4.53750 8.02401   7
  -4  14   1 15.6150 7.93231   4
  -4  14   1 18.3827 6.27912   8
   3 -14  -1 16.7015 10.1715   1
  -3 -14   1 6.47187 8.08381   3
  -3 -14   1 13.9775 7.82057   4
  -3  14   1 8.11802 7.65795   9
  -3  14   1 5.11773 7.94199   7
  -3  14   1 3.84566 4.39274   8
   2 -14  -1 11.7585 7.48440   1
  -2 -14   1 21.6791 9.25001   3
  -2  14   1 3.11538 5.73528   7
   2  14  -1 3.69500 6.60978   1
  -2  14   1 9.37656 4.55683   8
   2  14  -1 6.46327 3.44331   9
  -2  14   1 12.6794 3.42686   9
   1 -14  -1 56.4669 10.1080   1
  -1 -14   1 77.1140 10.0904   3
   1  14  -1 57.3444 9.71077   1
  -1  14   1 69.9504 5.86307   8
   1  14  -1 74.9839 8.19394   1
   1  14  -1 66.5549 2.87971   9
   0 -14   1 17.1289 4.49104   1
   0 -14  -1 24.6344 6.71281   1
   0 -14  -1 26.6746 8.44010   1
   0 -14   1 23.0448 5.40343   1
   0 -14   1 37.5524 9.68929   3
   0  14  -1 32.3986 7.91152   1
   0  14   1 15.6883 3.58036   8
  -1 -14  -1 282.093 13.3079   4
   1 -14   1 302.825 13.5985   1
   1 -14   1 268.404 16.3337   1
   1  14   1 254.860 15.5166   1
  -1  14  -1 293.866 10.4026   8
  -1  14  -1 289.657 14.2470   1
  -1  14  -1 293.250 10.4778   9
  -2 -14  -1 1236.16 38.9657   4
  -2 -14  -1 1266.12 35.3942   9
  -2  14  -1 1264.57 36.1753   9
   2  14   1 1248.19 42.1333   1
  -2  14  -1 1277.03 37.1165   8
  -2  14  -1 1283.97 41.0587   1
  -3 -14  -1 173.936 12.6767   4
   3 -14   1 192.372 22.2853   1
  -3 -14  -1 168.196 11.2213   9
  -3  14  -1 137.236 11.8330   7
  -3  14  -1 165.635 10.8014   4
  -3  14  -1 198.147 10.8643   8
  -3  14  -1 180.363 17.4138   1
  -3  14  -1 176.678 11.7719   9
  -4 -14  -1 29.0778 8.93224   4
   4 -14   1 35.3486 12.0680   2
  -4  14  -1 42.1141 8.94128   8
  -4  14  -1 36.9130 13.6578   5
  -4  14  -1 39.7525 10.6240   7
  -4  14  -1 32.7949 8.70873   4
  -5 -14  -1 18.5369 10.5180   4
  -5  14  -1 26.7672 9.13683   4
  -5  14  -1 18.2238 12.9934   5
  -5  14  -1 7.53768 6.82224   8
  -6 -14  -1 60.2125 14.3212   4
  -6  14  -1 83.9618 12.6272   4
  -6  14  -1 159.554 38.4740   5
  -6  14  -1 116.760 24.9083   8
  -7  14  -1 17.8996 11.0386   8
  -7  14  -1 48.5328 12.9047   4
  -8  15   1 -4.4285 6.49657   4
  -7  15   1 -1.2508 8.74137   4
  -7  15   1 -2.8137 11.9352   5
  -7  15   1 -4.7789 8.63112   8
  -6 -15   1 247.616 21.6958   4
  -6  15   1 269.930 16.9740   4
  -6  15   1 290.288 16.8913   8
  -6  15   1 295.039 21.9943   5
  -5 -15   1 -0.6473 13.4982   4
  -5 -15   1 10.5204 13.7911   6
  -5  15   1 4.09771 6.80247   8
  -5  15   1 -4.8537 7.28593   4
   4 -15  -1 0.78275 9.45491   2
  -4 -15   1 8.40202 13.6055   3
  -4 -15   1 -15.627 9.75647   6
  -4 -15   1 2.02751 9.25973   4
  -4  15   1 2.42970 6.74345   4
  -4  15   1 7.21348 7.02774   8
  -4  15   1 -3.0919 8.32848   7
  -4  15   1 -7.7753 18.3436   5
  -3 -15   1 3.18642 9.38559   6
  -3 -15   1 11.0389 10.0797   4
  -3 -15   1 22.9783 8.57717   3
   3 -15  -1 8.31873 13.9687   1
  -3  15   1 14.4567 4.65011   8
  -3  15   1 4.92315 7.03040   7
  -3  15   1 -8.6245 13.9151   9
  -2 -15   1 62.4041 11.9878   3
   2 -15  -1 32.9381 10.4947   1
  -2  15   1 42.1602 5.86945   9
  -2  15   1 49.5767 6.84909   8
   1 -15  -1 375.547 17.4098   1
  -1 -15   1 373.473 17.4237   3
   1  15  -1 362.081 17.6555   1
  -1  15   1 379.575 13.2011   8
   1  15  -1 396.968 16.2568   1
   0 -15   1 28.1234 5.91059   1
   0 -15   1 34.8075 6.80412   1
   0 -15  -1 34.2053 7.33139   1
   0 -15  -1 23.7247 6.76649   1
   0 -15   1 36.3522 10.5416   3
   0  15   1 30.5727 5.59008   8
   0  15  -1 33.7241 8.96868   1
  -1 -15  -1 628.536 20.8995   4
   1 -15   1 621.915 21.5895   1
  -1  15  -1 565.931 20.6702   7
  -1  15  -1 611.303 18.4070   8
  -1  15  -1 563.455 18.5624   9
  -1  15  -1 454.013 23.9082   1
   2 -15   1 130.895 13.7228   1
  -2 -15  -1 124.159 15.0571   4
  -2 -15  -1 119.530 7.20024   9
  -2  15  -1 118.383 11.1002   7
  -2  15  -1 131.592 15.4619   1
  -2  15  -1 113.663 8.03642   9
  -2  15  -1 119.864 8.47520   8
   3 -15   1 1068.70 37.3537   2
   3 -15   1 1120.08 44.4367   1
  -3  15  -1 1149.56 34.0444   4
  -3  15  -1 1134.04 34.5213   7
  -3  15  -1 865.717 42.8031   1
  -3  15  -1 1023.69 38.8092   5
  -3  15  -1 1087.14 33.1528   9
  -3  15  -1 1123.01 33.4988   8
  -4 -15  -1 46.6228 11.4354   4
   4 -15   1 46.6149 21.1950   2
  -4  15  -1 28.0717 9.95315   7
  -4  15  -1 31.2197 7.57579   4
  -4  15  -1 66.8028 22.4789   5
  -4  15  -1 24.9749 7.94821   8
  -5 -15  -1 100.526 14.6539   4
  -5  15  -1 104.867 12.7065   4
  -5  15  -1 117.799 19.4916   5
  -5  15  -1 98.6596 11.2951   8
  -6 -15  -1 46.3741 13.7539   4
  -6  15  -1 12.8772 13.6618   5
  -6  15  -1 9.61637 9.67996   4
  -6  15  -1 46.6906 11.3905   8
  -7 -15  -1 6.87062 8.34442   4
  -7  15  -1 13.2649 11.1699   8
  -7  15  -1 -0.1894 11.2416   4
  -7  16   1 20.0210 11.2166   8
  -7  16   1 -4.7628 11.8439   5
  -7  16   1 2.03450 9.01502   4
  -6 -16   1 12.6489 12.4382   4
  -6  16   1 7.99995 11.6318   5
  -6  16   1 -12.923 8.51367   4
  -5 -16   1 6.46077 10.9100   6
  -5 -16   1 21.8287 13.2549   4
  -5  16   1 -4.3140 14.0639   5
  -5  16   1 -15.936 8.49557   3
  -5  16   1 0.33007 6.89366   8
  -5  16   1 6.78449 7.91375   4
  -4 -16   1 46.4711 11.3503   6
  -4 -16   1 92.1950 15.3336   4
  -4 -16   1 76.4472 17.3325   3
   4 -16  -1 60.2031 21.7794   2
  -4  16   1 54.6054 17.5794   5
  -4  16   1 65.5340 8.90220   8
  -4  16   1 71.2343 9.89237   4
   3 -16  -1 46.2532 13.8039   1
  -3 -16   1 42.3107 9.87187   3
  -3 -16   1 57.9677 13.7019   4
  -3  16   1 45.7854 9.74814   7
  -3  16   1 46.2710 7.00937   8
  -2 -16   1 -2.7895 7.75387   3
   2 -16  -1 4.30047 8.50591   1
  -2  16   1 1.72828 4.87231   8
  -2  16   1 2.27346 5.47584   7
  -1 -16   1 42.8716 10.3611   3
   1 -16  -1 50.6863 11.5315   1
  -1  16   1 44.0186 10.2819   7
   1  16  -1 39.3690 10.0771   1
   1  16  -1 37.4980 8.87400   1
  -1  16   1 47.9434 6.14272   8
   0 -16   1 7.38191 5.73086   1
   0 -16  -1 1.59911 7.16918   1
   0 -16  -1 8.85598 6.04658   1
   0 -16   1 7.33855 4.52925   1
   0 -16   1 19.2496 8.85458   3
   0  16  -1 12.2621 5.75342   1
   1 -16   1 83.5765 11.5573   1
  -1  16  -1 68.4853 11.8067   7
  -1  16  -1 75.2661 13.0350   1
  -1  16  -1 67.8744 6.52668   8
  -1  16  -1 64.3147 4.40323   9
   2 -16   1 317.590 20.7799   1
  -2 -16  -1 288.463 14.6146   4
  -2  16  -1 315.325 18.4844   1
  -2  16  -1 303.494 12.8561   8
  -2  16  -1 301.544 11.6320   9
  -2  16  -1 312.924 14.0682   7
   3 -16   1 14.1840 17.5967   1
  -3 -16  -1 17.3201 9.56337   4
  -3  16  -1 14.0541 5.53683   8
  -3  16  -1 10.0303 15.7130   1
  -3  16  -1 4.77253 13.3333   5
  -3  16  -1 12.4062 8.40520   9
  -3  16  -1 18.4658 8.30940   4
  -3  16  -1 4.38579 7.70317   7
  -4 -16  -1 89.9822 12.8008   4
   4 -16   1 79.9808 15.6168   2
  -4  16  -1 82.6834 22.7001   5
  -4  16  -1 118.912 10.9165   4
  -4  16  -1 111.424 10.3314   8
  -4  16  -1 116.922 14.4696   7
  -5 -16  -1 11.3427 10.7837   4
  -5  16  -1 12.1762 7.85264   8
  -5  16  -1 12.5520 9.13358   4
  -5  16  -1 11.2119 13.4977   5
  -6 -16  -1 186.758 16.7487   4
  -6  16  -1 192.059 15.5284   4
  -6  16  -1 200.109 15.6520   8
  -7 -16  -1 11.3744 12.9016   4
  -7  16  -1 10.9180 7.12447   4
  -7  17   1 4.82378 10.7912   4
  -7  17   1 1.97489 11.7128   5
  -7  17   1 3.50448 13.0179   8
  -6  17   1 22.5100 12.5897   5
  -6  17   1 25.6758 11.6237   8
  -6  17   1 23.3596 9.15940   4
  -5 -17   1 40.6337 13.8546   6
  -5 -17   1 53.0440 15.4273   4
  -5  17   1 32.3533 10.0340   8
  -5  17   1 40.1578 12.8536   5
  -5  17   1 34.4287 10.6961   4
  -5  17   1 31.2053 9.83203   3
  -4 -17   1 88.3558 18.5577   3
  -4 -17   1 48.5663 13.4217   6
  -4 -17   1 26.8537 13.8778   4
   4 -17  -1 47.3062 11.9332   2
  -4  17   1 50.5676 9.97356   4
  -4  17   1 34.6371 15.3136   5
  -4  17   1 26.0012 10.7637   7
  -4  17   1 56.4950 10.5969   8
   3 -17  -1 26.7002 15.0358   1
  -3 -17   1 14.5628 9.20700   6
  -3 -17   1 24.1462 9.77373   3
  -3  17   1 25.4743 8.32827   7
  -3  17   1 26.1268 8.19157   8
  -2 -17   1 52.7611 10.6191   3
   2 -17  -1 55.5790 13.6725   1
  -2  17   1 40.0637 8.37957   7
  -2  17   1 50.0045 7.02286   8
  -1 -17   1 -6.8106 9.80390   3
  -1  17   1 10.5664 5.74324   7
   1  17  -1 15.8765 6.78418   1
  -1  17   1 -0.9669 5.25405   8
   0 -17   1 104.012 8.34985   1
   0 -17   1 114.914 12.3402   3
   0 -17  -1 89.1343 9.54301   1
   0 -17  -1 72.5721 14.4952   1
   0  17  -1 115.823 10.8579   7
   0  17   1 123.058 10.2076   7
   1 -17   1 326.954 17.0138   1
  -1  17  -1 304.863 12.0101   8
  -1  17  -1 317.975 18.8990   1
  -1  17  -1 312.790 13.8778   7
   2 -17   1 79.4873 14.6626   1
  -2 -17  -1 80.8238 12.0294   4
   2 -17   1 85.4253 16.2145   2
  -2  17  -1 75.4885 6.84433   8
  -2  17  -1 63.3538 8.97691   7
  -2  17  -1 57.4223 10.8597   1
  -3 -17  -1 8.16393 8.12577   4
   3 -17   1 5.26379 8.28477   2
  -3  17  -1 3.19151 6.40150   8
  -3  17  -1 15.9326 6.75410   7
  -3  17  -1 3.39587 8.52096   4
   4 -17   1 7.61024 8.82642   2
  -4 -17  -1 9.72211 8.85887   4
  -4  17  -1 4.99774 13.7482   5
  -4  17  -1 15.3721 8.01512   7
  -4  17  -1 10.1496 8.64414   4
  -4  17  -1 8.14584 6.45154   8
  -5 -17  -1 53.0755 17.3285   6
  -5  17  -1 76.2185 23.3668   5
  -5  17  -1 85.0665 11.8318   8
  -5  17  -1 127.320 22.1079   4
  -6  17  -1 17.2758 9.57684   4
  -6  17  -1 2.07669 9.17021   8
  -7 -17  -1 -24.046 12.6688   4
  -7  17  -1 1.50233 9.65663   4
  -7  18   1 9.26554 6.75230   4
  -6  18   1 22.4685 9.15100   4
  -6  18   1 36.2931 14.3842   5
  -6  18   1 16.7140 9.57802   8
  -5 -18   1 41.7565 11.2279   6
  -5  18   1 25.0538 9.76793   8
  -5  18   1 19.4984 12.3457   3
  -5  18   1 76.1185 19.1286   4
  -5  18   1 34.8641 14.4697   5
  -4 -18   1 0.52529 17.5585   3
  -4 -18   1 15.9819 15.3003   6
   4 -18  -1 4.61296 8.98572   2
  -4  18   1 6.56027 7.54611   4
  -4  18   1 15.5540 10.2322   7
  -4  18   1 18.5724 12.8559   5
  -4  18   1 -6.5760 6.16930   8
  -3 -18   1 -4.3684 11.8025   3
  -3 -18   1 1.22306 8.72788   6
  -3  18   1 2.58840 8.25877   7
  -3  18   1 1.43499 6.31785   8
  -2 -18   1 4.24387 10.8254   3
   2 -18  -1 -3.1913 12.4722   1
  -2  18   1 8.41933 4.44883   8
  -2  18   1 10.1818 5.88829   7
   1 -18  -1 31.9594 9.78117   1
  -1 -18   1 19.3430 8.89777   3
  -1  18   1 23.5287 6.20713   7
  -1  18   1 24.0836 5.35368   8
   1  18  -1 10.3888 8.16188   1
   1  18  -1 21.9782 7.56564   7
   0 -18  -1 20.3879 7.30724   1
   0 -18   1 27.9519 7.52605   1
   0  18  -1 1.47274 7.06429   1
   0  18   1 21.3517 6.20375   7
   1 -18   1 109.607 14.0397   1
  -1  18  -1 119.278 14.3459   1
  -1  18  -1 102.303 9.10990   8
  -1  18  -1 104.444 10.7347   7
   2 -18   1 2.68148 8.44688   2
   2 -18   1 -8.6241 13.1869   1
  -2 -18  -1 3.75252 16.4754   4
  -2  18  -1 -5.2330 13.1873   1
  -2  18  -1 -0.6215 5.61184   7
  -2  18  -1 -9.5946 4.32736   8
   3 -18   1 363.361 19.4800   2
  -3 -18  -1 330.256 20.8878   4
  -3  18  -1 325.729 15.7111   8
  -3  18  -1 344.920 16.6383   4
  -3  18  -1 339.369 16.6572   7
  -4 -18  -1 22.0164 9.52383   4
  -4  18  -1 6.08469 8.13167   4
  -4  18  -1 9.35126 9.34911   7
  -4  18  -1 -2.6760 6.41874   8
  -5 -18  -1 -2.2759 14.3912   6
  -5 -18  -1 8.09569 10.8855   4
  -5  18  -1 3.76443 10.3380   8
  -5  18  -1 12.9363 9.41473   4
  -6 -18  -1 29.0621 14.4445   4
  -6  18  -1 46.4017 10.8085   8
  -7 -18  -1 5.94502 13.5508   4
  -7  18  -1 -7.5097 9.84757   4
  -7  19   1 180.556 14.0042   4
  -6  19   1 9.84237 9.85524   8
  -6  19   1 11.0307 8.93219   4
  -5 -19   1 137.551 18.4763   6
  -5  19   1 123.225 13.7659   3
  -5  19   1 126.200 12.7873   8
  -5  19   1 107.940 19.1669   5
  -5  19   1 128.163 13.3147   4
  -4 -19   1 81.1572 16.8760   6
  -4  19   1 59.5361 21.6064   5
  -4  19   1 79.8736 10.7498   4
  -4  19   1 46.7274 13.1127   7
  -4  19   1 80.1183 9.81171   8
  -3 -19   1 47.6102 13.1707   3
  -3 -19   1 46.4540 14.3646   6
  -3  19   1 53.0074 7.93502   8
  -3  19   1 46.6200 10.2100   7
   2 -19  -1 -16.548 11.4327   1
  -2 -19   1 -6.1564 8.96964   3
  -2  19   1 5.62560 5.76250   8
  -2  19   1 -2.5881 7.04919   7
  -1 -19   1 -6.1614 7.98422   3
   1 -19  -1 -12.939 10.1076   1
  -1  19   1 8.68754 5.86118   7
  -1  19   1 -1.9318 9.02699   8
   0 -19  -1 301.801 16.7116   1
   0  19  -1 336.261 19.8375   1
   0  19   1 334.101 15.9107   7
   0  19  -1 325.691 14.3298   7
   1 -19   1 27.9328 15.9788   1
   1 -19   1 37.3228 12.1503   2
  -1  19  -1 23.6932 9.92573   1
  -1  19  -1 34.5006 7.94209   7
   1  19   1 35.7450 9.38803   7
   2 -19   1 17.9856 12.6640   1
   2 -19   1 -8.8700 8.90007   2
  -2  19  -1 -8.8925 12.3549   1
  -2  19  -1 10.2169 6.01034   8
  -2  19  -1 6.84689 5.92468   7
   3 -19   1 69.3982 16.8272   2
  -3 -19  -1 66.2116 11.7019   4
  -3  19  -1 66.3094 12.5374   7
  -3  19  -1 46.7518 10.9841   4
  -3  19  -1 54.5454 9.18773   8
  -4 -19  -1 86.2941 15.5577   4
  -4 -19  -1 72.9918 21.0006   6
   4 -19   1 75.5676 15.3201   2
  -4  19  -1 94.6724 10.8265   8
  -4  19  -1 80.7427 11.6717   7
  -4  19  -1 79.8322 10.9705   4
  -5 -19  -1 80.4917 14.5200   4
  -5 -19  -1 84.8875 30.1075   6
  -5  19  -1 47.1061 11.7613   4
  -5  19  -1 64.6446 14.0839   8
  -6 -19  -1 71.9130 15.7536   4
  -6  19  -1 65.5025 12.6208   4
  -6  19  -1 75.6548 13.8570   8
  -7  19  -1 -1.1765 10.0351   4
  -7  20   1 8.30097 6.20953   4
  -6 -20   1 5.48993 15.2294   6
  -6  20   1 -4.8292 9.52427   4
  -6  20   1 27.7080 13.3524   5
  -6  20   1 -9.4178 9.67309   8
  -5 -20   1 -0.2703 9.99439   6
  -5  20   1 -6.3402 7.86513   4
  -5  20   1 6.40710 12.8328   3
  -5  20   1 5.94800 8.30382   8
  -5  20   1 -0.1814 16.6484   5
  -4 -20   1 -1.6693 9.75474   6
   4 -20  -1 8.35427 9.02397   2
  -4  20   1 6.56405 8.21992   7
  -4  20   1 12.1975 9.64057   4
  -4  20   1 -5.6260 6.67343   8
  -3 -20   1 -8.2210 11.5447   3
  -3 -20   1 11.5771 9.11971   6
  -3  20   1 -2.0567 6.66862   7
  -3  20   1 2.71415 6.31051   8
   2 -20  -1 11.3263 16.0421   1
  -2 -20   1 1.95301 11.7676   3
  -2  20   1 5.63879 5.03906   8
  -2  20   1 9.07597 6.44909   7
   1 -20  -1 7.55284 11.5415   1
  -1 -20   1 31.8786 10.1577   3
   1  20  -1 24.6443 7.70312   7
   0 -20   1 348.324 19.4596   2
   0  20   1 418.468 17.5892   7
   0  20  -1 401.185 17.2133   7
   0  20  -1 382.003 20.9264   1
   1 -20   1 73.1861 15.4820   2
   1  20   1 79.1422 10.6154   7
  -1  20  -1 90.3687 10.5571   7
  -1  20  -1 76.4828 19.8659   1
   2 -20   1 168.336 26.3671   1
   2 -20   1 109.457 13.8016   2
  -2  20  -1 95.1038 13.4331   7
  -2  20  -1 122.404 12.8984   4
  -2  20  -1 125.886 10.0949   8
   3 -20   1 18.8053 8.63401   2
  -3 -20  -1 9.25284 10.9690   4
  -3  20  -1 2.30193 8.05468   7
  -3  20  -1 12.8054 7.37057   4
  -4 -20  -1 78.0460 14.0279   4
   4 -20   1 85.6755 15.1089   2
  -4 -20  -1 94.5862 16.8362   6
  -4  20  -1 64.3186 10.9835   4
  -4  20  -1 93.3378 13.4730   8
  -4  20  -1 77.0721 11.8008   7
  -5 -20  -1 22.2542 11.5126   4
  -5 -20  -1 -3.2353 13.5310   6
  -5  20  -1 13.5065 9.17811   8
  -5  20  -1 24.8501 9.39783   4
  -6 -20  -1 79.7257 16.3428   4
  -6  20  -1 71.5302 13.1565   4
  -6  20  -1 65.8876 14.2457   8
  -7  20  -1 -1.7097 10.6863   4
  -7  21   1 20.3747 9.16551   4
  -6 -21   1 -10.941 12.6582   6
  -6  21   1 23.3928 10.9954   8
  -6  21   1 11.9473 8.93595   4
  -5 -21   1 13.8265 10.2368   6
   5 -21  -1 10.9827 12.2115   2
  -5  21   1 -2.1857 8.10837   4
  -5  21   1 -5.9057 18.0787   5
  -5  21   1 -1.6630 8.65587   8
  -5  21   1 25.2838 11.5188   3
   4 -21  -1 178.871 16.4817   2
  -4 -21   1 150.462 18.0398   6
  -4  21   1 161.617 12.7256   8
  -4  21   1 168.204 14.4745   7
  -4  21   1 156.935 13.4828   4
  -3 -21   1 53.8353 14.4160   6
  -3 -21   1 56.4597 16.5212   3
  -3  21   1 44.8682 12.4956   7
  -3  21   1 36.3606 10.8053   8
   2 -21  -1 112.271 24.6499   1
  -2 -21   1 155.465 15.4556   3
  -2  21   1 173.924 12.1907   7
   2  21  -1 151.214 18.3277   7
  -2  21   1 183.327 11.2198   8
   1 -21  -1 1.45776 13.2599   1
  -1 -21   1 11.6950 9.17440   2
  -1  21   1 5.60479 6.04054   7
   1  21  -1 -4.2420 7.69288   7
   0  21  -1 59.2705 10.2957   7
   0  21   1 51.5279 10.5376   7
   1 -21   1 70.8879 12.6826   2
   1  21   1 81.6200 12.9207   7
  -1  21  -1 87.5852 20.0380   1
  -1  21  -1 87.4562 11.4115   7
   2 -21   1 0.14225 7.65482   2
   2 -21   1 -0.3505 16.7896   1
  -2  21  -1 2.36257 8.33744   4
  -2  21  -1 -1.7204 6.26392   7
   2  21   1 7.11452 10.0658   7
  -2  21  -1 4.30702 6.69665   8
  -3 -21  -1 76.4522 12.6898   4
  -3  21  -1 58.6062 10.7664   7
  -3  21  -1 67.2521 12.7317   4
  -3  21  -1 64.7997 18.0194   8
  -4 -21  -1 0.83440 18.7301   6
  -4 -21  -1 18.1813 10.9199   4
   4 -21   1 12.4779 8.88511   2
  -4  21  -1 20.5057 7.97305   7
  -4  21  -1 24.5177 9.25343   4
  -4  21  -1 16.6055 8.03602   8
   5 -21   1 -2.9024 12.5026   2
  -5 -21  -1 -10.617 13.6208   4
  -5 -21  -1 -4.2597 10.8499   6
  -5  21  -1 -3.2677 11.4568   4
  -6 -21  -1 24.9654 16.5492   4
  -6  21  -1 13.3810 10.0553   4
  -6  21  -1 -26.863 19.7267   8
  -7  22   1 48.9389 11.7989   4
  -6 -22   1 40.6243 14.9454   6
  -6  22   1 25.3416 9.23677   4
  -6  22   1 17.0041 12.7031   8
  -5 -22   1 9.80959 12.4373   6
   5 -22  -1 -10.349 12.4697   2
  -5  22   1 2.04330 17.1275   8
  -5  22   1 -10.071 10.1434   4
   4 -22  -1 804.390 31.2484   2
  -4 -22   1 808.779 33.4847   6
  -4  22   1 787.584 30.4765   4
  -4  22   1 779.058 30.6006   7
  -3 -22   1 5.31342 13.1366   3
  -3 -22   1 7.63599 9.47274   6
  -3  22   1 6.27471 8.76662   8
  -3  22   1 -7.0382 6.57954   7
  -2  22   1 34.8202 9.23203   7
  -2  22   1 18.2629 7.34966   8
   2  22  -1 25.1410 9.23625   7
  -1 -22   1 79.2397 13.9757   2
   1  22  -1 53.9662 11.7278   7
  -1  22   1 64.3353 12.8792   7
   0 -22   1 -3.7652 9.41123   2
   0  22   1 11.9134 7.65583   7
   0  22  -1 2.95982 5.84320   7
   1 -22   1 103.048 13.4691   2
  -1  22  -1 90.9155 11.5232   7
   1  22   1 77.8290 13.1178   7
   2 -22   1 6.24474 7.86024   2
   2  22   1 -11.442 10.1393   7
  -2  22  -1 15.4453 8.70283   4
  -2  22  -1 1.20853 8.87401   8
  -2  22  -1 4.88709 6.28550   7
   3 -22   1 24.8860 8.97217   2
  -3  22  -1 11.4244 9.86755   4
  -3  22  -1 22.7021 7.34130   7
  -3  22  -1 30.8180 11.0544   8
   3  22   1 37.0619 9.98166   7
  -4 -22  -1 1.18273 9.89832   6
  -4 -22  -1 0.34165 11.7232   4
   4 -22   1 2.29760 9.20201   2
  -4  22  -1 9.36149 11.0110   4
  -4  22  -1 -6.1194 7.96004   8
  -4  22  -1 3.02554 7.77905   7
  -5 -22  -1 22.8442 11.4954   6
  -5 -22  -1 19.0913 11.7990   4
   5 -22   1 -12.591 9.46680   2
  -5  22  -1 10.3543 9.63950   8
  -5  22  -1 6.83435 9.57930   4
  -6  22  -1 -22.005 11.4808   8
  -6  22  -1 0.49861 10.0571   4
  -6 -23   1 10.3945 9.98713   6
  -6  23   1 17.0251 7.12129   4
  -6  23   1 -6.4342 11.2635   8
   5 -23  -1 -2.4170 9.98764   2
  -5 -23   1 9.51394 10.2014   6
  -5  23   1 0.53063 12.2297   3
  -5  23   1 6.32770 10.0236   8
  -5  23   1 22.1173 8.73119   4
  -4 -23   1 785.167 32.7405   6
   4 -23  -1 714.808 30.3099   2
  -4  23   1 803.826 30.2520   8
  -4  23   1 744.405 28.7887   7
  -3 -23   1 7.07691 9.66461   6
   3 -23  -1 22.7338 9.03229   2
  -3  23   1 11.2121 7.49363   7
  -3  23   1 -3.8256 14.0359   8
  -2  23   1 32.1002 9.24457   7
  -1 -23   1 -10.178 10.4067   2
   1  23  -1 -1.6081 8.65254   7
  -1  23   1 10.1763 6.82601   7
   0 -23   1 5.32256 7.90686   2
   0  23  -1 5.40588 8.51956   7
   0  23   1 2.91295 6.46480   7
   1 -23   1 51.7011 12.6399   2
   1  23   1 50.8198 12.1642   7
  -1  23  -1 44.6780 11.4046   7
   2 -23   1 -6.3647 8.43526   2
  -2  23  -1 0.96553 6.35290   7
   2  23   1 16.1825 9.40283   7
   3 -23   1 28.0700 13.9965   2
   3  23   1 10.1146 9.98980   7
  -3  23  -1 2.71810 6.89025   7
  -3  23  -1 6.40275 9.30418   8
  -3  23  -1 21.7855 10.5134   4
   4 -23   1 34.7492 9.87714   2
  -4 -23  -1 49.2484 15.6989   6
  -4  23  -1 29.2863 9.97279   4
  -4  23  -1 50.5387 12.1031   8
  -4  23  -1 55.6691 12.0337   7
  -5  23  -1 20.6304 9.83916   4
  -5  23  -1 68.4723 14.0149   8
  -5  23  -1 3.72978 11.5481   7
  -6  23  -1 8.17841 10.5143   4
  -6 -24   1 -11.427 11.3679   6
  -6  24   1 12.7418 9.69568   4
  -5 -24   1 1.01648 10.3388   6
  -5  24   1 1.24388 8.31569   4
  -5  24   1 -7.7562 9.94628   8
  -5  24   1 -1.4348 15.3868   3
  -4 -24   1 2.84038 9.75871   6
   4 -24  -1 -0.1913 7.97623   2
  -4  24   1 14.0020 8.84851   4
  -4  24   1 5.63352 9.15273   8
  -4  24   1 -2.3594 8.89569   7
  -3 -24   1 316.349 23.0221   6
   3 -24  -1 271.607 18.5766   2
  -3  24   1 288.601 16.4579   7
  -3  24   1 278.283 15.2175   8
   2  24  -1 -0.7945 9.17500   7
  -2  24   1 0.52457 6.51185   7
  -1 -24   1 52.9641 13.8415   2
  -1  24   1 55.9269 12.0258   7
   1  24  -1 59.0193 10.0916   7
   0 -24   1 27.2286 13.9049   2
   0  24   1 42.7242 8.54008   7
   0  24  -1 55.9708 15.6625   7
   1 -24   1 114.207 14.4002   2
   1  24   1 143.384 12.0619   7
  -1  24  -1 118.349 12.9188   7
   2 -24   1 0.24536 7.92546   2
  -2  24  -1 4.23189 6.29919   7
   2  24   1 4.26190 9.35823   7
   3 -24   1 57.2399 13.8456   2
  -3  24  -1 31.5056 12.1603   4
  -3  24  -1 39.5671 11.2780   8
   3  24   1 47.9340 10.8708   7
  -3  24  -1 23.7517 8.00100   7
   4 -24   1 4.19837 8.95213   2
  -4 -24  -1 6.70300 9.77280   6
  -4  24  -1 16.7728 9.06923   4
  -4  24  -1 1.17956 11.5804   8
  -4  24  -1 4.80038 8.76062   7
  -5 -24  -1 16.0094 12.7972   6
   5 -24   1 -16.753 10.9069   2
  -5  24  -1 -3.6178 13.1428   8
  -5  24  -1 3.87333 10.2740   4
  -6 -25   1 4.99581 9.28596   6
  -6  25   1 11.6251 6.83859   4
   5 -25  -1 44.0345 10.3124   2
  -5 -25   1 63.2188 15.5705   6
  -5  25   1 67.7691 15.6588   3
  -5  25   1 57.7595 17.7969   8
  -5  25   1 64.1327 11.3209   4
  -4 -25   1 102.253 16.3912   6
   4 -25  -1 146.023 16.4503   2
  -4  25   1 130.012 16.8440   8
  -4  25   1 125.877 14.2572   7
  -4  25   1 116.853 13.0077   4
  -3 -25   1 190.629 18.3837   6
   3 -25  -1 206.938 17.1169   2
  -3  25   1 184.181 16.0738   7
  -3  25   1 206.935 15.1095   4
  -2 -25   1 266.257 19.8968   6
  -2  25   1 265.243 15.0354   7
   2  25  -1 224.018 16.0072   7
  -1 -25   1 71.6551 14.7014   2
   1  25  -1 49.5322 10.0552   7
  -1  25   1 58.6327 10.6214   7
   0 -25   1 369.591 20.6811   2
   0  25   1 390.104 18.3880   7
   0  25  -1 399.287 17.6455   7
   1 -25   1 -7.4969 9.20900   2
   1  25   1 0.64763 6.81313   7
  -1  25  -1 4.18648 6.34118   7
   2 -25   1 12.6572 7.89445   2
  -2  25  -1 1.49125 8.10935   7
   2  25   1 4.36875 11.2290   7
   3 -25   1 72.5258 16.5152   2
   3  25   1 52.1812 15.0797   7
  -3  25  -1 54.6271 13.2436   7
  -4 -25  -1 2.25485 9.68540   6
   4 -25   1 45.7030 14.0040   2
  -4  25  -1 12.3032 11.8486   4
  -4  25  -1 9.03645 16.5292   8
  -4  25  -1 32.0230 13.2905   7
  -5 -25  -1 12.1512 10.1255   6
   5 -25   1 10.9831 8.96973   2
  -5  25  -1 -19.822 14.0735   4
  -5  25  -1 20.2819 12.2194   8
  -6 -26   1 14.4362 9.32385   6
  -6  26   1 22.0914 10.2612   4
   5 -26  -1 43.9260 14.0705   2
  -5 -26   1 42.6989 14.5051   6
  -5  26   1 27.0972 12.6539   8
  -5  26   1 26.5833 9.51594   4
  -5  26   1 54.1166 27.2032   3
  -4 -26   1 286.723 20.2521   6
   4 -26  -1 244.404 18.8569   2
  -4  26   1 253.268 16.9911   7
  -3 -26   1 15.8899 10.3146   6
   3 -26  -1 26.7705 9.18791   2
  -3  26   1 13.9231 11.4541   4
  -3  26   1 26.7103 10.1502   7
   2 -26  -1 140.611 15.1699   2
  -2 -26   1 126.515 17.6785   6
   2  26  -1 127.245 12.1074   7
  -2  26   1 134.226 12.2460   7
   1  26  -1 371.219 18.7190   7
  -1  26   1 379.344 18.1883   7
   0 -26   1 67.1187 13.8633   2
   0  26   1 49.3573 10.6529   7
   0  26  -1 46.3918 12.0230   7
   1 -26   1 48.3155 18.6353   6
   1 -26   1 34.6296 9.02779   2
  -1  26  -1 34.4301 9.72856   7
   1  26   1 42.2414 9.65508   7
   2 -26   1 3.63606 8.19986   2
  -2  26  -1 -14.841 7.81455   7
   2  26   1 11.9787 9.14571   7
   3 -26   1 44.4722 10.4105   2
  -3  26  -1 62.5492 11.7610   7
   3  26   1 62.7825 14.8444   7
   4 -26   1 -5.8237 8.86833   2
  -4 -26  -1 5.79569 10.3232   6
  -4  26  -1 -7.3278 8.16206   7
   5 -26   1 -12.954 8.45490   2
  -5 -26  -1 14.2832 9.51585   6
  -6 -27   1 17.9713 10.5256   6
  -6  27   1 22.5220 7.87780   4
  -5 -27   1 17.2899 12.5853   6
   5 -27  -1 9.97714 8.73296   2
  -5  27   1 -5.0162 9.21070   4
  -5  27   1 59.2863 18.5664   3
   4 -27  -1 126.406 20.0415   2
  -4 -27   1 77.0465 16.1299   6
  -4  27   1 111.470 13.3337   7
  -4  27   1 101.237 15.5472   4
  -3 -27   1 18.8931 12.0306   6
   3 -27  -1 9.87112 8.66478   2
  -3  27   1 9.18060 9.29655   4
  -3  27   1 18.4491 9.77102   7
   2 -27  -1 80.2430 14.4832   2
  -2 -27   1 96.7278 16.8680   6
  -2  27   1 87.2782 11.4440   7
   2  27  -1 97.6195 13.7750   7
  -1 -27   1 14.1239 9.51586   2
  -1  27   1 22.8293 8.93180   7
   1  27  -1 25.1512 8.88707   7
   0 -27   1 548.483 24.9820   2
   0  27  -1 550.003 22.1947   7
   0  27   1 557.315 25.6527   7
   1 -27   1 62.1369 13.8416   2
   1 -27   1 59.3195 20.2514   6
  -1  27  -1 70.5581 10.8578   7
   1  27   1 99.2279 11.9965   7
   2 -27   1 150.002 15.6000   2
  -2  27  -1 118.579 14.5516   7
   2  27   1 124.778 12.9560   7
   3 -27   1 185.682 16.7547   2
   3  27   1 186.246 17.4671   7
  -3  27  -1 202.138 15.0513   7
   4 -27   1 238.558 18.2873   2
  -4 -27  -1 223.406 19.8012   6
   5 -27   1 44.6369 13.2437   2
  -5 -27  -1 52.5765 14.2578   6
  -6 -28   1 -0.2304 8.48474   6
   5 -28  -1 3.69573 8.25608   2
  -5 -28   1 4.66614 8.35496   6
  -5  28   1 46.8733 13.1587   4
  -4 -28   1 5.74802 11.9331   6
   4 -28  -1 7.44949 14.9109   2
  -4  28   1 -4.5408 7.91993   7
  -4  28   1 -7.1185 9.16240   4
  -3 -28   1 217.371 19.4306   6
   3 -28  -1 203.986 20.1212   2
  -3  28   1 191.480 15.5488   4
   2 -28  -1 47.7968 15.0413   2
  -2 -28   1 66.7376 15.6700   6
  -2  28   1 66.3074 13.5179   7
   2  28  -1 41.9531 13.5533   7
  -1 -28   1 149.923 16.6294   2
   1 -28  -1 168.011 16.0225   2
  -1 -28   1 147.261 18.3884   6
   1  28  -1 175.123 14.8214   7
  -1  28   1 165.624 13.4110   7
   0 -28   1 16.7076 10.8057   6
   0 -28   1 -0.1822 8.05727   2
   0  28  -1 0.16618 6.64334   7
   0  28   1 -4.0176 8.60297   7
  -1 -28  -1 13.7518 9.41156   2
   1 -28   1 -0.2817 8.36171   2
   1 -28   1 19.1888 13.5820   6
   1  28   1 15.1528 8.07019   7
  -1  28  -1 1.98339 6.60910   7
   2 -28   1 78.4433 14.7183   2
  -2  28  -1 98.4993 12.5888   7
   2  28   1 94.4156 12.5933   7
  -3 -28  -1 25.8365 10.7893   6
   3 -28   1 51.6670 14.0710   2
  -3  28  -1 56.7192 12.1527   7
   3  28   1 53.8458 16.5300   7
   4 -28   1 22.0528 9.25636   2
  -4 -28  -1 7.48800 10.7485   6
  -4  28  -1 38.3563 11.2923   7
   5 -28   1 -14.454 8.16907   2
  -5 -28  -1 0.33259 6.20424   6
  -6 -29   1 5.84216 7.94737   6
  -5 -29   1 7.26577 8.38650   6
   5 -29  -1 18.3982 8.21156   2
  -5  29   1 13.3703 10.3983   4
  -4 -29   1 8.03657 9.29006   6
   4 -29  -1 -11.498 8.28808   2
  -4  29   1 16.4313 8.12692   7
  -4  29   1 2.09023 9.47183   4
   3 -29  -1 10.2935 8.73890   2
  -3 -29   1 -5.4837 10.0241   6
  -3  29   1 7.64170 7.88592   7
  -3  29   1 19.2372 9.95285   4
   2 -29  -1 42.4281 13.8036   2
  -2 -29   1 33.4400 10.8070   6
  -2  29   1 37.1315 11.0144   7
   2  29  -1 31.5534 9.88049   7
  -1 -29   1 3.24448 10.1326   6
   1 -29  -1 3.80050 8.57370   2
  -1 -29   1 10.7050 10.7242   2
   1  29  -1 6.64504 7.14699   7
  -1  29   1 8.99553 7.14907   7
   0 -29  -1 264.128 18.3464   2
   0 -29   1 257.188 18.5500   2
   0 -29   1 285.953 24.0384   6
   0  29   1 260.453 17.7721   7
   0  29  -1 261.405 15.5229   7
   1 -29   1 -1.4879 21.9148   6
   1 -29   1 -7.2373 9.62852   2
  -1 -29  -1 9.11572 9.16742   2
  -1  29  -1 7.72749 7.54384   7
   1  29   1 -4.7448 9.16056   7
   2 -29   1 -9.0896 7.77475   2
  -2  29  -1 -1.8934 7.58143   7
   2  29   1 4.84450 10.2036   7
   3 -29   1 240.627 18.0415   2
  -3 -29  -1 223.944 19.9002   6
   3  29   1 215.421 14.7786   7
   4 -29   1 -0.3705 7.89211   2
  -4 -29  -1 -8.2393 9.42787   6
  -4  29  -1 -4.6456 8.01696   7
  -5 -29  -1 15.8637 8.47587   6
   5 -29   1 17.6538 8.67654   2
  -6 -30   1 11.6490 12.4513   6
   5 -30  -1 62.0313 12.1978   2
  -5 -30   1 24.9954 8.39857   6
  -4 -30   1 44.2676 13.3399   6
   4 -30  -1 38.4225 13.2428   2
  -4  30   1 53.4647 11.6609   7
  -4  30   1 32.5090 17.5796   4
  -4  30   1 28.5495 13.4331   3
   3 -30  -1 64.4093 14.6427   2
  -3 -30   1 54.7344 16.2156   6
  -3  30   1 42.6010 13.3013   4
  -3  30   1 77.2182 12.0770   7
   2 -30  -1 53.4449 13.6089   2
  -2 -30   1 17.6902 10.4416   6
  -1 -30   1 156.213 16.4250   2
  -1 -30   1 171.796 18.7489   6
   1 -30  -1 158.296 16.0417   2
   1  30  -1 175.599 13.9267   7
  -1  30   1 164.061 13.8791   7
   0 -30  -1 175.435 16.3597   2
   0 -30   1 171.761 19.1961   6
   0 -30   1 167.010 16.4901   2
   0  30  -1 193.017 13.9913   7
   0  30   1 167.244 14.1878   7
  -1 -30  -1 4.70524 9.26944   2
   1 -30   1 -6.6410 7.80468   2
   1  30   1 -5.9699 7.21632   7
  -1  30  -1 -5.2027 7.41822   7
   2 -30   1 234.269 17.5864   2
   2  30   1 262.692 20.7556   7
  -2  30  -1 223.780 16.3312   7
  -3 -30  -1 22.5218 10.8079   6
   3 -30   1 70.9766 14.4850   2
  -3  30  -1 31.0515 8.46707   7
   3  30   1 62.3475 11.8352   7
   4 -30   1 74.3724 13.1438   2
  -4 -30  -1 49.2732 13.9431   6
  -4  30  -1 81.9608 11.5646   7
   5 -30   1 -0.3954 10.3455   2
  -5 -30  -1 11.0411 5.74517   6
   5 -31  -1 -0.8454 9.63242   2
  -5 -31   1 10.9173 5.54883   6
   4 -31  -1 5.12912 5.85640   2
  -4 -31   1 11.1882 8.80995   6
  -4  31   1 5.68417 8.12759   7
   3 -31  -1 208.564 29.1085   2
  -3  31   1 142.802 13.4595   7
  -2 -31   1 13.6120 10.6408   6
   2 -31  -1 -4.8837 8.98304   2
   2  31  -1 0.68562 8.77534   7
  -2  31   1 4.01196 7.89077   7
  -1 -31   1 23.5643 11.2834   6
  -1 -31   1 21.2534 9.39081   2
   1 -31  -1 9.72354 8.83052   2
  -1  31   1 19.1461 14.8121   7
   0 -31  -1 -1.3249 8.63165   2
   0 -31   1 12.8041 8.22209   2
   0 -31   1 9.89192 10.7869   6
   0  31  -1 8.38972 18.8445   7
   0  31   1 18.4716 9.93546   7
   1 -31   1 5.63603 8.03769   2
  -1 -31  -1 27.0383 11.8041   2
   1  31   1 7.38965 9.28707   7
  -1  31  -1 13.0324 9.49378   7
   2 -31   1 -1.1453 8.56925   2
  -2  31  -1 -0.9423 8.15202   7
   2  31   1 1.55733 7.45593   7
   3 -31   1 92.8925 14.4960   2
  -3 -31  -1 79.2940 16.4863   6
   3  31   1 78.7874 17.3816   7
  -3  31  -1 85.9384 11.8329   7
  -4 -31  -1 35.5183 12.9362   6
   4 -31   1 22.9458 8.20753   2
  -4  31  -1 72.6130 15.0905   7
   5 -31   1 106.601 12.8668   2
   5 -32  -1 -4.8356 8.98171   2
  -5 -32   1 1.75052 8.93179   6
   4 -32  -1 54.7471 12.5056   2
  -4 -32   1 60.5724 13.2395   6
  -4  32   1 69.7181 11.9037   7
   3 -32  -1 31.6760 9.55148   2
  -3 -32   1 -12.204 9.09955   6
  -3  32   1 17.8009 7.79338   7
  -2 -32   1 16.1324 11.2050   6
   2 -32  -1 7.60749 6.57864   2
  -2  32   1 -5.3710 10.9639   7
   2  32  -1 2.88493 8.92978   7
   1 -32  -1 3.60025 8.48527   2
  -1 -32   1 9.18304 9.41293   2
  -1 -32   1 -2.1819 13.8471   6
  -1  32   1 -1.9820 7.43978   7
   1  32  -1 3.56722 7.33803   7
   0 -32   1 0.36150 10.9956   6
   0 -32   1 15.9287 9.19416   2
   0 -32  -1 2.18492 8.95240   2
   0  32  -1 11.2215 7.87961   7
   0  32   1 10.9125 9.21713   7
   1 -32   1 9.63806 8.84233   2
  -1 -32  -1 13.4598 9.47854   2
  -1  32  -1 -4.9221 7.15837   7
   1  32   1 0.94435 7.17181   7
   2 -32   1 172.074 16.4863   2
   2  32   1 150.976 13.1907   7
  -2  32  -1 171.729 14.1171   7
   3 -32   1 5.41497 8.18802   2
  -3 -32  -1 15.2197 9.68791   6
  -3  32  -1 9.41508 7.59245   7
  -4 -32  -1 23.5302 8.51707   6
   4 -32   1 0.89316 7.11151   2
  -4  32  -1 -4.5528 9.10925   7
  -5 -32  -1 9.46471 7.34065   6
   5 -32   1 -1.5811 9.22081   2
  -5 -33   1 8.33591 6.95624   6
   5 -33  -1 16.2642 7.66668   2
  -4 -33   1 16.0313 9.19526   6
   4 -33  -1 -5.6960 7.02238   2
  -4  33   1 -9.5979 8.10801   7
   3 -33  -1 13.9293 6.21778   2
  -3 -33   1 4.97882 8.91914   6
  -3  33   1 10.5163 7.53992   7
   2 -33  -1 0.16430 8.94429   2
  -2 -33   1 9.23354 9.90432   6
  -2  33   1 10.6873 7.77386   7
   2  33  -1 11.9726 9.03839   7
   1 -33  -1 16.0043 8.89097   2
  -1 -33   1 34.1090 15.3300   6
   1  33  -1 52.3784 13.0724   7
  -1  33   1 7.00154 7.40845   7
   0 -33  -1 17.6791 9.39934   2
   0 -33   1 21.3598 17.6600   6
   0 -33   1 21.1811 9.28122   2
   0  33  -1 5.26102 7.47672   7
   0  33   1 16.9192 7.80067   7
  -1 -33  -1 -9.6358 18.3077   2
   1 -33   1 10.2558 8.76006   2
  -1  33  -1 10.4093 7.61554   7
   1  33   1 -5.7272 8.90180   7
   2 -33   1 159.862 16.1350   2
  -2 -33  -1 148.417 18.2367   6
   2  33   1 154.301 15.1077   7
  -2  33  -1 164.086 13.5809   7
   3 -33   1 13.2816 7.74134   2
  -3 -33  -1 -5.7010 9.00663   6
  -3  33  -1 3.11620 7.57517   7
   4 -33   1 14.0941 5.39942   2
  -4 -33  -1 10.6582 7.99737   6
  -4  33  -1 9.30452 7.76414   7
  -5 -33  -1 22.0062 7.95738   6
  -5 -34   1 12.7259 6.76176   6
  -4 -34   1 8.73812 7.75943   6
   4 -34  -1 1.99745 9.82751   2
  -4  34   1 9.76260 8.23296   7
   3 -34  -1 15.9076 5.69160   2
  -3 -34   1 16.7612 6.63271   6
  -3  34   1 9.75316 7.62480   7
  -2 -34   1 -13.955 9.15528   6
   2 -34  -1 1.99208 6.14602   2
   2  34  -1 -6.2287 9.09322   7
  -2  34   1 -2.6462 7.65243   7
  -1 -34   1 -9.6114 9.62118   6
   1 -34  -1 0.43980 13.0328   6
   1 -34  -1 -7.3700 7.57680   2
  -1 -34   1 4.15765 8.53510   2
   1  34  -1 13.4903 7.59356   7
  -1  34   1 3.70575 7.15209   7
   0 -34   1 -3.3025 8.23477   2
   0 -34   1 53.1632 19.2041   6
   0 -34  -1 12.0313 8.39555   2
   0 -34  -1 -7.9311 10.5221   6
   0  34  -1 -8.0789 7.06077   7
   0  34   1 -4.6815 7.12945   7
   1 -34   1 6.91804 7.94471   2
  -1 -34  -1 9.94005 9.13670   2
  -1  34  -1 9.56621 7.53319   7
   1  34   1 -3.8333 7.03097   7
  -2 -34  -1 29.0744 10.6153   6
   2 -34   1 59.0292 13.1446   2
  -2  34  -1 54.4625 10.9509   7
   2  34   1 33.0670 7.85748   7
  -3 -34  -1 17.3225 9.13840   6
   3 -34   1 20.8375 5.85764   2
  -3  34  -1 17.7162 7.70150   7
   4 -34   1 0.34528 4.78741   2
  -4 -34  -1 2.30393 7.58780   6
  -4  34  -1 8.80269 8.61455   7
   4 -35  -1 18.5457 8.81553   2
  -4 -35   1 6.48273 7.14060   6
  -4  35   1 16.5905 8.26173   7
  -3 -35   1 8.83788 6.06603   6
   3 -35  -1 8.07823 7.11152   2
  -3  35   1 1.81260 7.29290   7
   2 -35  -1 104.647 11.5415   2
  -2 -35   1 121.509 15.5565   6
   2  35  -1 131.366 12.0837   7
  -2  35   1 141.295 12.9522   7
  -1 -35   1 19.0913 8.73052   2
   1 -35  -1 20.2288 13.1717   6
   1 -35  -1 9.46681 8.09590   2
  -1 -35   1 8.56479 9.34211   6
   1  35  -1 8.58654 7.25445   7
  -1  35   1 8.93630 5.47451   7
   0 -35  -1 25.0256 8.71557   2
   0 -35  -1 51.0992 15.7631   6
   0 -35   1 33.5895 10.2447   6
   0 -35   1 39.6092 12.9365   2
   0  35   1 32.0821 10.9281   7
   0  35  -1 39.7344 10.6198   7
  -1 -35  -1 1.78386 10.4222   2
  -1 -35  -1 -9.9637 9.54724   6
   1 -35   1 3.09420 7.60639   2
  -1  35  -1 5.54266 7.20934   7
   1  35   1 11.0912 7.39516   7
  -2 -35  -1 88.7281 15.0196   6
   2 -35   1 64.7284 9.62603   2
  -2  35  -1 89.5435 8.92614   7
   2  35   1 83.6498 13.3545   7
  -3 -35  -1 6.25476 8.46607   6
   3 -35   1 9.05218 5.12910   2
   4 -35   1 7.62878 4.81943   2
  -4  35  -1 -9.6583 8.24102   7
   4 -36  -1 -3.2346 6.18236   2
   3 -36  -1 5.03730 6.85828   2
  -3 -36   1 3.00350 5.56119   6
  -3  36   1 -3.9197 7.07052   7
   2 -36  -1 -1.6361 7.21375   2
  -2 -36   1 -3.7475 5.81688   6
  -2  36   1 -0.7748 7.30684   7
  -1 -36   1 5.46079 8.78175   6
  -1 -36   1 2.36656 8.34585   2
   1 -36  -1 6.47871 5.33588   2
  -1  36   1 0.14090 7.01827   7
   1  36  -1 4.76752 7.14345   7
   0 -36  -1 -2.6388 9.57687   6
   0 -36  -1 -2.3775 7.29218   2
   0 -36   1 0.67286 9.59053   6
   0 -36   1 4.01662 5.45268   2
   0  36  -1 -2.4156 7.20973   7
   0  36   1 12.9906 7.38176   7
  -1 -36  -1 -10.542 9.14015   6
  -1 -36  -1 -10.550 8.44199   2
   1 -36   1 9.72647 7.34551   2
   1  36   1 1.01191 7.21036   7
  -1  36  -1 1.16234 7.07847   7
   2 -36   1 31.5282 8.26943   2
  -2 -36  -1 41.7432 13.4122   6
  -2  36  -1 35.1107 7.73937   7
   2  36   1 22.9874 8.01985   7
   3 -36   1 24.2055 7.71521   2
  -3 -36  -1 26.6593 6.47002   6
  -3  36  -1 33.3777 10.3093   7
   4 -36   1 12.3291 6.47073   2
  -4 -36  -1 12.3983 6.78941   6
  -3 -37   1 9.07410 5.23034   6
   3 -37  -1 -5.5073 6.50544   2
  -3  37   1 7.84008 5.05056   7
  -2 -37   1 -5.4604 7.91015   6
   2 -37  -1 -5.0838 8.65382   2
  -1 -37   1 -3.1691 8.14598   2
   1 -37  -1 0.82157 7.15843   2
  -1 -37   1 14.9051 8.99351   6
   1  37  -1 13.4969 9.06089   7
  -1  37   1 8.31187 5.13342   7
   0 -37   1 50.1539 16.0166   6
   0 -37  -1 44.4807 12.4888   2
   0 -37  -1 42.3973 15.1386   6
   0 -37   1 9.86172 7.44775   2
   0  37   1 27.5070 6.36103   7
   0  37  -1 37.7256 7.79066   7
  -1 -37  -1 3.08496 7.60650   6
  -1 -37  -1 2.28844 10.0079   2
   1 -37   1 5.85843 4.90342   2
   1  37   1 -2.9037 13.5817   7
  -1  37  -1 4.71301 4.90345   7
  -2 -37  -1 -0.6864 5.64827   6
   2 -37   1 5.23948 4.63987   2
   2  37   1 -8.3886 7.28742   7
  -2  37  -1 2.10041 6.79680   7
   3 -37   1 26.3288 8.38284   2
  -3 -37  -1 20.6003 15.4549   6
  -3  37  -1 17.2421 7.00496   7
   3 -38  -1 37.9535 9.69021   2
  -3 -38   1 20.8562 7.55876   6
  -3  38   1 15.3561 7.57715   7
  -2 -38   1 2.99113 7.74812   6
   2 -38  -1 7.91261 4.68313   2
  -2  38   1 -8.1736 6.53188   7
   1 -38  -1 8.72994 4.95186   2
   1  38  -1 -4.0273 8.34157   7
   0 -38  -1 -0.1489 7.14350   2
   0 -38  -1 -8.3312 9.15674   6
   0 -38   1 3.49198 5.19958   2
   0  38   1 12.3771 8.49716   7
   0  38  -1 2.80076 7.09054   7
   1 -38   1 9.83522 6.60193   2
   1  38   1 -0.8901 7.04449   7
  -1  38  -1 11.3346 6.95622   7
   2 -38   1 15.4003 6.37860   2
  -2 -38  -1 6.50164 7.85683   6
  -2  38  -1 16.7311 7.22177   7
   2  38   1 21.0248 9.13775   7
  -3 -38  -1 12.8155 5.30977   6
   3 -38   1 9.98911 6.50398   2
  -3  38  -1 1.40557 7.00199   7
  -2 -39   1 9.41893 7.50737   6
   2 -39  -1 -7.3046 4.27704   2
   1 -39  -1 10.0823 5.02519   2
  -1 -39   1 11.7955 8.24394   6
  -1  39   1 6.21071 6.94787   7
   1  39  -1 -1.7352 6.99720   7
   0 -39  -1 6.37451 8.66686   6
   0 -39  -1 7.94167 8.57526   2
   0 -39   1 2.64005 6.23913   2
   0  39  -1 13.0810 6.80910   7
   0  39   1 8.68902 6.50842   7
   1 -39   1 3.73219 4.55177   2
  -1  39  -1 10.2905 6.58292   7
   2 -39   1 10.8643 4.58404   2
  -2 -39  -1 5.82472 7.45236   6
  -2  39  -1 4.52930 6.85726   7
   2 -40  -1 9.87458 4.26277   2
  -2 -40   1 0.46761 6.74517   6
  -2  40   1 9.38376 8.01595   7
  -1 -40   1 16.9466 7.89558   6
   1 -40  -1 11.8891 4.72631   2
  -1  40   1 11.6732 6.76414   7
   0 -40  -1 1.69279 6.53719   2
   0 -40  -1 39.8278 13.0609   6
   0 -40   1 3.74144 6.94326   2
   0  40   1 -0.2920 6.57701   7
   0  40  -1 5.02547 6.48246   7
   1 -40   1 12.1893 4.91448   2
  -1 -40  -1 17.3876 7.64955   6
  -1  40  -1 21.0070 6.89443   7
   1  40   1 24.5170 8.81364   7
  -8   0   2 19.1495 10.0607   5
  -8   0   2 1.57948 10.9038   4
  -7   0   2 12.9509 11.6099   5
  -7   0   2 -4.7718 9.31965   4
  -6   0   2 21.9162 8.69235   4
  -6   0   2 16.8450 10.6410   5
  -6   0   2 16.9795 7.09271   8
  -5   0   2 9.62922 9.54272   3
  -5   0   2 2.41373 10.0179   5
  -5   0   2 6.68703 6.63083   4
  -5   0   2 2.25216 6.34006   8
  -4   0   2 953.018 30.1479   3
  -4   0   2 933.839 29.0785   8
  -4   0   2 970.070 30.1025   4
  -4   0   2 942.327 30.3399   9
  -3   0   2 500.101 16.9051   9
  -3   0   2 512.034 16.9633   3
  -3   0   2 504.442 16.4747   8
   3   0  -2 487.063 17.9873   1
  -2   0   2 3061.10 84.3150   3
   2   0  -2 3070.02 84.1114   1
  -2   0   2 3096.34 83.8115   8
   2   0  -2 3111.05 84.1642   9
  -2   0   2 3117.35 84.0418   9
  -1   0   2 494.137 14.4814   1
   1   0  -2 516.254 14.9668   9
  -1   0   2 484.939 15.1335   3
   1   0  -2 502.940 15.2014   1
   0   0  -2 579.686 17.1285   1
   0   0   2 560.492 17.0891   1
  -1   0  -2 914.370 26.9995   1
   1   0   2 920.534 27.3172   1
  -2   0  -2 155.578 8.57658   1
   2   0   2 152.537 9.93413   1
  -2   0  -2 151.635 7.06976   9
  -3   0  -2 658.608 21.1520   9
  -3   0  -2 643.453 20.8898   8
  -3   0  -2 629.278 21.8644   1
  -3   0  -2 662.128 21.9010   4
  -4   0  -2 255.582 19.0506   5
  -4   0  -2 261.786 13.7013   4
  -4   0  -2 293.939 12.2941   8
  -4   0  -2 202.179 15.7313   9
  -5   0  -2 69.1749 10.9262   4
  -5   0  -2 71.3040 9.53866   8
  -5   0  -2 97.2347 17.6983   5
  -6   0  -2 46.8680 13.6575   5
  -6   0  -2 23.9239 10.8017   4
  -6   0  -2 29.9836 10.6701   8
  -7   0  -2 34.2002 8.75944   4
  -7   0  -2 19.2561 11.9754   8
  -8   0  -2 8.97158 10.4954   4
  -8  -1   2 51.1343 14.6020   5
  -8  -1   2 75.2048 13.8112   4
  -8   1   2 83.0734 14.7975   5
  -8   1   2 60.6289 10.4448   4
  -7  -1   2 14.4866 11.7095   5
  -7  -1   2 -9.8047 9.24827   4
  -7   1   2 -12.439 10.9286   5
  -7   1   2 18.1707 9.61334   4
  -6  -1   2 -6.9309 6.98759   8
  -6  -1   2 10.8489 10.4289   5
  -6  -1   2 14.9565 8.40948   4
  -6   1   2 17.0321 10.5890   5
  -6   1   2 3.41205 8.37600   4
  -6   1   2 17.0321 8.54941   8
  -5  -1   2 80.1098 9.47078   8
  -5  -1   2 90.4077 10.0414   4
   5  -1  -2 83.7601 19.7569   1
  -5  -1   2 80.1832 16.0949   5
  -5  -1   2 100.442 12.5940   3
  -5   1   2 62.4727 11.9566   3
  -5   1   2 82.6039 8.46775   8
  -5   1   2 113.797 10.2398   4
  -5   1   2 70.8163 15.9588   5
  -4  -1   2 974.231 30.0436   4
   4  -1  -2 965.807 32.9075   1
  -4  -1   2 957.272 29.9388   3
  -4  -1   2 923.543 28.7051   8
  -4  -1   2 959.301 30.2967   9
  -4   1   2 944.618 28.9430   8
  -4   1   2 960.455 34.5392   9
  -4   1   2 932.716 29.6123   3
  -4   1   2 904.847 31.2358   4
  -3  -1   2 256.231 9.55419   8
  -3  -1   2 260.396 11.3101   9
   3  -1  -2 238.832 11.5062   1
  -3  -1   2 248.992 10.5008   3
   3  -1  -2 231.108 12.6574   1
  -3   1   2 245.473 10.5979   9
  -3   1   2 248.076 12.0644   4
   3   1  -2 256.626 11.2885   1
  -3   1   2 253.480 11.5865   3
  -3   1   2 220.327 10.8871   8
  -2  -1   2 110.324 6.16378   3
  -2  -1   2 107.756 5.89206   9
  -2  -1   2 107.448 5.21415   8
   2  -1  -2 118.283 6.53187   1
   2  -1  -2 115.001 6.67787   9
  -2   1   2 111.831 5.47198   8
   2   1  -2 106.876 5.36123   1
  -2   1   2 111.813 5.90408   9
  -2   1   2 108.522 6.00043   3
   2   1  -2 114.217 6.04856   9
   1  -1  -2 39.3578 3.71857   9
   1  -1  -2 38.0595 3.59168   1
  -1  -1   2 42.3173 3.98766   3
   1   1  -2 38.2451 3.26511   1
  -1   1   2 40.9239 3.77863   3
  -1   1   2 36.7792 3.75709   8
   1   1  -2 38.0535 3.72413   9
  -1   1   2 36.2971 3.49368   1
   0  -1   2 37.7145 4.08493   1
   0  -1  -2 29.3217 3.69628   1
   0   1   2 31.6386 4.32477   1
   0   1  -2 31.4120 4.00856   1
  -1  -1  -2 716.865 21.5831   1
   1  -1   2 693.586 21.9663   1
   1   1   2 698.100 21.7661   1
  -1   1  -2 716.895 21.7188   1
  -2  -1  -2 43.2554 5.98185   1
  -2  -1  -2 50.8631 5.42086   9
   2  -1   2 54.4376 7.91811   1
  -2   1  -2 46.1060 5.48874   1
  -2   1  -2 44.3388 5.50871   9
   2   1   2 51.3141 7.54917   1
  -3  -1  -2 152.803 8.65583   9
  -3  -1  -2 148.577 10.5251   4
  -3  -1  -2 133.732 9.83275   1
  -3   1  -2 149.398 8.60306   8
  -3   1  -2 117.165 10.0213   1
  -3   1  -2 132.375 9.19602   4
  -3   1  -2 120.241 9.44302   9
  -4  -1  -2 68.8528 7.60854   8
  -4  -1  -2 85.0051 9.96031   4
  -4  -1  -2 74.1654 10.6204   9
  -4  -1  -2 100.886 19.1504   5
  -4   1  -2 83.4980 8.93900   8
  -4   1  -2 80.7721 9.48542   4
  -4   1  -2 104.240 21.0526   5
  -5  -1  -2 18.1095 8.08169   4
  -5  -1  -2 10.2641 11.4647   5
  -5  -1  -2 9.88020 6.84747   8
  -5   1  -2 29.2585 8.70664   8
  -5   1  -2 11.1299 7.89573   4
  -5   1  -2 28.6499 11.7994   5
  -6  -1  -2 38.6052 11.3388   8
  -6  -1  -2 54.8991 17.7191   5
  -6  -1  -2 45.7803 13.6094   4
  -6   1  -2 74.0006 13.3844   4
  -6   1  -2 84.4784 16.4762   8
  -6   1  -2 47.4535 18.0532   5
  -7  -1  -2 28.6627 12.5597   8
  -7  -1  -2 73.7144 13.4451   4
  -7   1  -2 44.4853 11.3460   4
  -7   1  -2 66.0975 14.9528   8
  -8  -1  -2 0.16305 10.4294   4
  -8   1  -2 8.27762 10.1837   4
  -8  -2   2 -7.1529 6.47148   5
  -8  -2   2 12.7066 7.69995   4
  -8   2   2 4.04438 10.3677   4
  -8   2   2 0.33465 6.57810   5
  -7  -2   2 24.5930 12.0533   5
  -7  -2   2 18.1697 9.84729   4
  -7   2   2 18.0461 9.43519   4
  -7   2   2 8.03932 11.7381   5
  -6  -2   2 16.6670 12.4202   5
  -6  -2   2 10.8342 8.66583   4
  -6  -2   2 5.13967 7.33614   8
  -6   2   2 -8.8628 9.92733   4
  -6   2   2 6.33048 6.61809   8
  -6   2   2 -14.866 9.79912   5
  -5  -2   2 76.9706 9.37630   8
  -5  -2   2 68.8076 12.7482   5
  -5  -2   2 85.8484 10.0002   4
  -5  -2   2 88.1291 12.8593   3
  -5   2   2 91.5262 9.70696   4
  -5   2   2 76.0913 9.93089   3
  -5   2   2 83.9292 8.63889   8
  -5   2   2 102.410 16.3017   5
  -4  -2   2 725.681 24.5091   4
  -4  -2   2 729.396 23.2586   8
  -4  -2   2 733.314 24.5221   3
  -4  -2   2 710.524 24.7614   9
  -4   2   2 726.681 24.1884   3
  -4   2   2 822.091 28.0526   8
  -4   2   2 746.165 24.6381   4
  -4   2   2 734.602 25.0011   9
  -3  -2   2 114.451 7.49979   3
   3  -2  -2 103.786 10.9017   1
  -3  -2   2 121.842 7.51785   9
  -3  -2   2 105.136 6.67290   8
   3  -2  -2 117.954 8.05495   1
  -3   2   2 117.536 6.50286   8
   3   2  -2 98.7655 8.46610   1
  -3   2   2 106.981 8.33674   4
  -3   2   2 113.057 7.48081   9
  -2  -2   2 5669.39 151.137   9
   2  -2  -2 5555.49 151.186   9
  -2  -2   2 5550.77 150.713   8
   2  -2  -2 5729.66 151.976   1
  -2  -2   2 5643.81 151.632   3
  -2   2   2 5559.00 151.036   8
  -2   2   2 5560.08 151.368   3
  -2   2   2 5591.09 151.131   9
   2   2  -2 5739.43 151.291   9
   1  -2  -2 875.734 25.2117   1
  -1  -2   2 844.291 25.0683   3
   1  -2  -2 881.960 24.6658   9
   1   2  -2 880.647 24.2810   1
   1   2  -2 877.360 24.7391   9
  -1   2   2 843.570 24.7499   3
  -1   2   2 877.763 25.0859   1
  -1   2   2 858.680 24.6084   8
   0  -2   2 7.11152 2.47477   1
   0  -2  -2 5.25974 2.34129   1
   0   2   2 3.66285 2.47288   1
   0   2  -2 2.67757 2.56280   1
  -1  -2  -2 9.48766 3.39154   1
   1  -2   2 9.35091 3.38073   1
  -1   2  -2 16.0137 4.18299   1
   1   2   2 15.2230 4.06821   1
  -2  -2  -2 23.4458 5.40136   1
   2  -2   2 37.0802 9.53288   1
  -2  -2  -2 39.6898 4.47436   9
  -2   2  -2 44.5938 6.27274   9
   2   2   2 32.2850 8.72877   1
  -2   2  -2 34.1138 6.60505   1
  -3  -2  -2 11.0934 4.49288   9
  -3  -2  -2 14.1285 6.02023   4
  -3  -2  -2 8.87049 4.77520   1
  -3   2  -2 17.1271 5.11460   8
  -3   2  -2 9.54706 6.05287   1
  -3   2  -2 15.9210 5.49674   9
  -3   2  -2 11.3855 5.51364   4
  -4  -2  -2 220.007 11.7647   8
  -4  -2  -2 198.731 13.2392   9
  -4  -2  -2 210.677 13.0266   4
  -4  -2  -2 230.654 21.7604   5
  -4   2  -2 232.411 11.1856   8
  -4   2  -2 210.536 12.2693   4
  -5  -2  -2 75.0768 20.5718   5
  -5  -2  -2 11.7038 6.73758   8
  -5  -2  -2 7.85931 7.89996   4
  -5   2  -2 16.9351 8.01982   4
  -5   2  -2 14.1595 6.68862   8
  -5   2  -2 25.4096 12.9039   5
  -6  -2  -2 237.991 15.1895   8
  -6  -2  -2 234.130 17.3717   4
  -6  -2  -2 237.354 21.3232   5
  -6   2  -2 213.766 19.1761   4
  -6   2  -2 237.467 17.2765   8
  -6   2  -2 235.929 21.3249   5
  -7  -2  -2 11.3684 10.9792   4
  -7   2  -2 24.9344 10.2739   4
  -7   2  -2 46.0832 14.3752   8
  -8  -2  -2 -7.4656 7.53816   4
  -8   2  -2 30.2113 10.4646   4
  -8  -3   2 18.0426 10.0089   5
  -8  -3   2 22.1754 11.4989   4
  -8   3   2 14.3374 7.32170   4
  -8   3   2 53.3807 14.1353   5
  -7  -3   2 16.8229 12.1282   5
  -7  -3   2 20.9814 10.1962   4
  -7   3   2 15.6678 12.1198   5
  -7   3   2 29.5561 9.76254   4
  -7   3   2 -2.9725 9.94867   8
  -6  -3   2 42.3486 12.3608   8
  -6  -3   2 26.5428 11.1738   5
  -6  -3   2 -2.4571 8.40891   4
  -6   3   2 21.9527 10.8679   5
  -6   3   2 21.1836 7.41054   8
  -6   3   2 29.4511 9.06979   4
   5  -3  -2 33.0706 19.8295   1
  -5  -3   2 33.6414 11.3380   5
  -5  -3   2 35.5985 8.54368   8
  -5  -3   2 52.6737 10.6425   3
  -5  -3   2 29.2517 9.33933   4
  -5   3   2 35.4347 10.4881   5
  -5   3   2 38.2853 9.01523   4
  -5   3   2 41.8877 9.35760   8
  -5   3   2 24.7371 9.25617   3
  -4  -3   2 540.062 19.9613   3
  -4  -3   2 506.642 19.4961   9
  -4  -3   2 548.640 18.0721   8
   4  -3  -2 508.858 22.3877   1
  -4  -3   2 537.701 19.9388   4
  -4   3   2 541.361 19.7655   9
  -4   3   2 532.064 18.5019   8
  -4   3   2 531.593 19.3206   4
  -4   3   2 511.039 19.0997   3
   3  -3  -2 23.7407 5.80181   1
  -3  -3   2 20.2886 4.42657   9
   3  -3  -2 28.9486 9.12964   1
  -3  -3   2 23.3828 6.90140   3
  -3  -3   2 23.8678 4.18289   8
  -3   3   2 33.6781 6.12341   3
  -3   3   2 20.9371 4.49180   8
  -3   3   2 24.5712 5.88487   9
  -3   3   2 23.1169 7.21366   4
   3   3  -2 29.9523 6.36107   1
  -2  -3   2 447.322 15.1218   3
   2  -3  -2 457.674 14.6155   9
   2  -3  -2 470.189 15.9452   1
  -2  -3   2 451.440 14.0899   8
  -2  -3   2 473.966 14.8039   9
  -2   3   2 455.371 14.4350   8
  -2   3   2 456.821 14.8308   3
   2   3  -2 445.572 14.6057   9
  -2   3   2 470.848 14.8010   9
   1  -3  -2 1881.27 51.7055   1
  -1  -3   2 1844.10 51.4474   3
   1  -3  -2 1865.79 50.7298   9
  -1   3   2 1859.71 51.0114   3
  -1   3   2 1856.39 51.5710   1
  -1   3   2 1824.75 50.7478   8
   1   3  -2 1836.11 50.2656   1
   1   3  -2 1883.56 50.8412   9
   0  -3  -2 494.217 15.1566   1
   0  -3   2 486.654 14.6418   1
   0   3   2 426.672 16.0381   1
   0   3  -2 496.306 14.8028   1
   0   3   2 494.793 14.9680   8
  -1  -3  -2 645.489 19.6603   1
   1  -3   2 640.417 20.4443   1
  -1   3  -2 629.934 20.1063   1
   1   3   2 624.210 19.9424   1
  -2  -3  -2 42.5206 5.47896   1
   2  -3   2 29.6861 8.18961   1
  -2  -3  -2 30.4938 4.26410   9
   2   3   2 39.7927 7.37674   1
  -2   3  -2 34.9444 4.61521   9
  -2   3  -2 48.1496 7.03525   1
  -3  -3  -2 149.195 8.67992   9
  -3  -3  -2 142.974 9.99389   4
  -3  -3  -2 131.324 8.96210   1
  -3   3  -2 151.270 8.07306   8
  -3   3  -2 129.605 11.8445   4
  -3   3  -2 160.410 10.0115   9
  -3   3  -2 149.181 11.6899   1
  -4  -3  -2 94.9595 10.2000   4
  -4  -3  -2 68.6448 8.54546   8
  -4  -3  -2 66.3155 12.4919   9
  -4  -3  -2 75.7747 17.3214   5
  -4   3  -2 73.5216 9.18678   4
  -4   3  -2 70.2917 18.5796   5
  -4   3  -2 78.4022 7.70115   8
  -4   3  -2 55.9306 14.3562   1
  -5  -3  -2 19.2459 11.5823   5
  -5  -3  -2 7.10021 8.29889   4
  -5  -3  -2 12.5996 6.79303   8
  -5   3  -2 5.99564 6.68513   8
  -5   3  -2 8.72549 7.58734   4
  -6  -3  -2 41.0533 11.5193   4
  -6  -3  -2 53.1661 14.5897   8
  -6   3  -2 44.6022 13.0774   4
  -6   3  -2 62.9077 17.7853   5
  -6   3  -2 41.0756 11.6779   8
  -7  -3  -2 -4.2106 10.1766   4
  -7   3  -2 0.68474 10.1022   4
  -7   3  -2 19.9411 13.2153   8
  -8  -3  -2 -2.4658 10.2902   4
  -8   3  -2 -4.2462 10.0299   4
  -8  -4   2 -4.7604 8.00533   4
  -8  -4   2 -3.1564 9.86128   5
  -8   4   2 4.33827 9.40775   5
  -8   4   2 0.03647 6.79422   4
  -7  -4   2 -0.1408 11.5326   5
  -7  -4   2 20.5683 10.6402   4
  -7   4   2 11.3136 9.19306   4
  -7   4   2 -5.8666 11.3432   5
  -7   4   2 4.21192 9.76299   8
  -6  -4   2 178.359 15.5929   8
  -6  -4   2 178.681 14.9096   4
  -6  -4   2 198.851 19.0766   5
  -6   4   2 178.970 18.9064   5
  -6   4   2 175.015 14.3029   8
  -6   4   2 192.595 14.1022   4
  -5  -4   2 13.7722 6.98906   4
   5  -4  -2 22.7854 17.0946   1
  -5  -4   2 0.94272 5.17168   8
  -5  -4   2 5.55277 10.9986   3
  -5  -4   2 7.99850 10.5989   5
  -5   4   2 5.19226 6.82266   8
  -5   4   2 15.4069 8.74256   3
  -5   4   2 6.03498 9.75653   5
  -5   4   2 4.14581 6.43575   4
  -4  -4   2 238.555 13.0612   9
  -4  -4   2 269.079 12.8518   4
  -4  -4   2 288.863 14.0964   3
   4  -4  -2 256.782 18.7485   1
  -4  -4   2 268.919 10.8090   8
  -4   4   2 259.584 13.9234   4
  -4   4   2 261.710 13.3341   9
  -4   4   2 266.132 11.9112   8
  -4   4   2 265.622 11.8748   3
   3  -4  -2 25.0094 6.49319   1
   3  -4  -2 40.7079 8.75183   1
  -3  -4   2 32.6886 4.29261   8
  -3  -4   2 26.0456 7.10052   9
   3   4  -2 26.5501 6.11761   1
  -3   4   2 32.5131 5.93914   9
  -3   4   2 32.9312 6.95128   4
  -3   4   2 29.5976 5.31859   3
  -3   4   2 31.0809 4.84829   8
  -2  -4   2 1840.28 51.7162   9
  -2  -4   2 1872.90 52.6221   3
   2  -4  -2 1859.10 51.8725   9
  -2  -4   2 1841.67 51.1968   8
   2  -4  -2 1895.03 53.4557   1
   2  -4  -2 1894.16 53.2533   1
  -2   4   2 1876.11 51.7987   9
   2   4  -2 1863.91 51.8577   9
  -2   4   2 1886.09 51.8287   8
  -2   4   2 1882.28 52.1961   3
  -1  -4   2 4669.44 126.786   3
   1  -4  -2 4726.30 125.791   9
   1  -4  -2 4897.26 127.097   1
   1   4  -2 4606.78 125.278   1
   1   4  -2 4643.23 125.891   9
  -1   4   2 4584.39 125.923   8
  -1   4   2 4709.11 127.028   1
   0  -4  -2 4.16078 3.05821   1
   0  -4   2 2.89008 2.35646   1
   0  -4   2 4.21604 3.67431   3
   0   4   2 -0.0806 2.17171   8
   0   4   2 2.80084 2.71592   1
   0   4  -2 2.35666 2.12466   1
   1  -4   2 821.565 25.7117   1
  -1  -4  -2 878.195 25.1202   1
   1   4   2 827.875 25.5857   1
  -1   4  -2 854.165 25.6141   1
  -2  -4  -2 -0.1405 3.13879   9
   2  -4   2 2.76547 5.72158   1
  -2  -4  -2 -3.5194 3.01071   1
  -2   4  -2 0.96868 3.70277   1
  -2   4  -2 3.23177 2.95842   9
   2   4   2 5.28616 4.95785   1
  -3  -4  -2 62.0521 8.32048   4
  -3  -4  -2 57.7577 6.35424   1
  -3  -4  -2 66.6750 6.98941   9
  -3   4  -2 57.8618 6.15917   8
  -3   4  -2 62.9521 8.39916   9
  -3   4  -2 58.1786 7.73293   4
  -3   4  -2 52.0192 10.5221   1
  -4  -4  -2 175.969 12.3455   4
  -4  -4  -2 143.813 22.9345   5
  -4  -4  -2 155.855 12.4081   9
  -4  -4  -2 174.822 10.4854   8
  -4   4  -2 156.440 11.0864   4
  -4   4  -2 164.167 16.9805   5
  -4   4  -2 176.961 9.98515   8
  -4   4  -2 204.579 15.5575   9
  -5  -4  -2 -6.1533 7.93509   4
  -5  -4  -2 -3.3387 8.40634   8
  -5  -4  -2 -14.515 15.4676   5
  -5   4  -2 -3.3614 6.22300   8
  -5   4  -2 8.47048 7.22441   4
  -6  -4  -2 -7.3173 13.0771   5
  -6  -4  -2 -7.2629 10.0602   4
  -6  -4  -2 1.68088 8.79253   8
  -6   4  -2 15.3642 12.7491   5
  -6   4  -2 7.70617 8.53900   8
  -6   4  -2 11.0256 10.0228   4
  -7  -4  -2 0.71921 10.5700   4
  -7   4  -2 16.1826 10.6221   8
  -7   4  -2 6.45349 10.1473   4
  -8  -4  -2 -3.0785 7.22324   4
  -8   4  -2 14.5139 10.2617   4
  -8  -5   2 15.7815 9.70281   5
  -8  -5   2 27.5292 14.0340   4
  -8   5   2 15.4131 9.92447   4
  -8   5   2 15.4104 9.58079   5
  -7  -5   2 54.3243 13.3024   4
  -7  -5   2 32.2303 12.6805   5
  -7   5   2 55.8360 11.8550   4
  -7   5   2 58.1126 16.0321   8
  -7   5   2 47.3491 17.2753   5
  -6  -5   2 23.1857 11.7880   4
  -6  -5   2 22.8623 11.2959   5
  -6   5   2 19.6534 8.80623   8
  -6   5   2 7.06629 11.2362   5
  -6   5   2 16.1481 8.78548   4
  -5  -5   2 10.2560 6.91902   8
  -5  -5   2 15.1138 11.5764   3
  -5  -5   2 23.2356 11.0920   5
  -5  -5   2 17.7683 8.84799   4
  -5   5   2 14.5745 8.79980   3
  -5   5   2 26.3547 6.89191   4
  -5   5   2 23.7031 10.2880   5
  -4  -5   2 26.0351 8.10287   4
  -4  -5   2 67.0040 8.96389   9
  -4  -5   2 30.8057 9.63492   3
   4  -5  -2 37.6855 11.0926   1
  -4  -5   2 45.2404 6.57838   8
  -4   5   2 44.7813 10.7839   9
  -4   5   2 47.8749 8.02611   4
  -4   5   2 34.2321 6.93328   8
  -4   5   2 33.4640 6.51255   3
  -4   5   2 47.5634 14.9288   5
  -3  -5   2 0.25192 3.58785   8
  -3  -5   2 0.98448 6.27631   3
   3  -5  -2 2.25000 5.13973   1
  -3   5   2 4.19037 3.53348   8
  -3   5   2 1.41732 3.86802   3
   3   5  -2 2.27224 3.26745   1
  -3   5   2 -2.8359 4.71157   9
   2  -5  -2 84.6010 13.4139   1
   2  -5  -2 84.7709 7.59406   1
  -2  -5   2 76.0624 7.22818   3
   2  -5  -2 82.9163 6.02184   9
  -2  -5   2 78.9071 4.55675   8
  -2   5   2 78.8245 5.18761   9
   2   5  -2 77.4612 6.08928   9
  -2   5   2 77.4757 5.16119   8
   1  -5  -2 680.479 19.6012   9
   1  -5  -2 691.557 21.0998   1
  -1  -5   2 667.151 20.8962   3
   1   5  -2 683.056 18.9609   1
  -1   5   2 669.339 19.7641   8
  -1   5   2 654.011 21.3322   1
   1   5  -2 697.365 19.8087   9
   0  -5   2 865.949 26.4540   3
   0  -5   2 892.514 25.3632   1
   0  -5  -2 904.856 26.0927   1
   0   5  -2 885.598 25.7224   1
   0   5   2 887.740 26.3438   1
   0   5   2 865.311 24.9650   8
   1  -5   2 23.2905 5.72572   3
   1  -5   2 15.3170 4.59164   1
  -1  -5  -2 20.6597 4.61951   1
  -1   5  -2 13.4226 4.14194   1
   1   5   2 29.2195 5.36704   1
  -2  -5  -2 8.81256 2.74038   9
  -2  -5  -2 9.28658 3.55285   1
   2  -5   2 2.29038 6.07194   1
   2   5   2 6.08203 6.07959   1
  -2   5  -2 8.50168 4.23878   1
  -2   5  -2 9.97746 3.72902   9
  -3  -5  -2 122.070 9.86496   4
  -3  -5  -2 121.221 8.30777   9
  -3   5  -2 117.905 8.79690   4
  -3   5  -2 112.376 8.39591   8
  -3   5  -2 107.669 10.6201   1
  -3   5  -2 115.863 8.46369   9
  -4  -5  -2 -4.1174 4.72653   8
  -4  -5  -2 9.89656 12.8468   5
  -4  -5  -2 6.31646 7.14265   4
  -4  -5  -2 23.8383 10.4090   9
  -4   5  -2 12.5323 5.09789   8
  -4   5  -2 2.71054 6.44675   4
  -4   5  -2 1.95607 7.66562   9
  -4   5  -2 9.03400 10.3000   5
  -4   5  -2 6.10882 11.0866   1
  -5  -5  -2 32.9357 12.5436   5
  -5  -5  -2 29.0387 8.89814   4
  -5  -5  -2 20.5522 7.66441   8
  -5   5  -2 24.4356 7.90654   4
  -5   5  -2 27.4508 7.54953   8
  -5   5  -2 34.6716 16.9974   5
  -6  -5  -2 321.063 19.5443   4
  -6  -5  -2 310.722 23.4896   5
  -6  -5  -2 312.469 17.3349   8
  -6   5  -2 341.371 17.9602   8
  -6   5  -2 316.387 18.6575   4
  -6   5  -2 338.474 23.5804   5
  -7  -5  -2 83.1667 14.4050   4
  -7   5  -2 76.7689 13.7503   4
  -7   5  -2 92.8346 14.9148   8
  -8  -5  -2 14.7908 10.5193   4
  -8   5  -2 6.27401 7.47024   4
  -8  -6   2 -2.7031 9.69944   5
  -8   6   2 -4.0149 9.03004   5
  -8   6   2 -11.087 9.46072   4
  -7  -6   2 19.7497 11.1490   4
  -7  -6   2 25.1090 12.5087   5
  -7   6   2 20.2085 9.20112   4
  -7   6   2 25.3478 10.2889   8
  -7   6   2 18.3479 11.9366   5
  -6  -6   2 28.4090 9.91077   4
  -6  -6   2 54.7448 16.9619   5
  -6   6   2 38.1631 9.48828   8
  -6   6   2 29.3961 10.6985   4
  -6   6   2 29.4527 13.0038   5
  -5  -6   2 38.0347 9.93762   4
  -5  -6   2 33.8929 12.6848   3
  -5  -6   2 64.5440 16.9269   5
  -5  -6   2 24.1787 7.28456   8
  -5   6   2 31.8626 8.53849   4
  -5   6   2 34.1973 7.71130   8
  -5   6   2 37.3733 9.06645   3
  -5   6   2 23.3170 10.4749   5
  -4  -6   2 12.4311 7.25818   4
   4  -6  -2 -1.8049 10.9178   1
  -4  -6   2 26.5513 6.54755   8
  -4  -6   2 32.8955 8.25704   3
  -4  -6   2 21.2351 6.43316   9
  -4   6   2 61.6823 15.4230   5
  -4   6   2 23.5571 6.51296   9
  -4   6   2 20.8499 5.70897   8
  -4   6   2 23.7514 6.72294   4
  -4   6   2 27.6020 6.25760   3
   3  -6  -2 0.77729 6.91000   1
  -3  -6   2 2.79909 4.82374   9
  -3  -6   2 2.28616 5.50881   3
  -3  -6   2 3.22749 3.57061   8
  -3   6   2 7.14137 3.70480   8
  -3   6   2 2.97227 4.01179   9
   3   6  -2 2.00013 3.18694   1
  -3   6   2 4.83458 4.18796   3
   2  -6  -2 2980.99 81.8772   9
   2  -6  -2 3005.56 84.0999   1
   2  -6  -2 3121.00 84.0340   1
  -2  -6   2 3012.08 83.1499   3
  -2   6   2 3001.19 81.9862   8
   2   6  -2 2899.99 81.8219   9
  -2   6   2 2999.90 81.7670   9
   1  -6  -2 9288.65 250.825   9
  -1  -6   2 9081.51 252.330   3
   1  -6  -2 9843.39 252.763   1
   1   6  -2 9422.38 250.474   1
  -1   6   2 9214.03 251.132   8
   1   6  -2 9364.26 250.982   9
  -1   6   2 9639.52 252.825   1
   0  -6  -2 208.699 9.15621   1
   0  -6   2 223.605 10.3935   3
   0  -6   2 214.646 8.10732   1
   0   6  -2 213.759 8.64081   1
   0   6   2 215.049 9.98609   1
   0   6   2 221.183 7.96820   8
   1  -6   2 271.080 11.4302   1
  -1  -6  -2 291.336 10.6422   1
   1  -6   2 267.373 11.2878   3
   1   6   2 286.230 12.1582   1
  -1   6  -2 286.364 11.3223   1
  -2  -6  -2 2.84496 3.26653   1
  -2  -6  -2 1.47913 2.59210   9
  -2  -6  -2 0.45651 5.99574   4
  -2   6  -2 3.62244 3.69884   9
  -2   6  -2 -1.1685 4.29796   1
   2   6   2 4.92836 6.45238   1
  -3  -6  -2 10.8743 7.88391   4
  -3  -6  -2 12.8284 5.61280   9
  -3   6  -2 17.6054 5.94688   9
  -3   6  -2 23.8058 7.31015   4
  -3   6  -2 19.2993 5.67910   8
  -4  -6  -2 22.9712 9.35117   4
  -4  -6  -2 -4.1958 15.1102   5
  -4  -6  -2 16.2604 6.18160   8
  -4  -6  -2 2.40411 10.6709   9
  -4   6  -2 12.0020 5.19092   8
  -4   6  -2 4.36424 10.2240   5
  -4   6  -2 16.1234 11.8898   1
  -4   6  -2 0.73319 6.46229   4
  -4   6  -2 20.0255 8.45859   9
  -5  -6  -2 247.310 14.3530   8
  -5  -6  -2 264.933 22.8465   5
  -5  -6  -2 304.507 16.7204   4
  -5   6  -2 286.723 15.4116   4
  -5   6  -2 280.497 14.8528   8
  -5   6  -2 266.948 21.6450   5
  -6  -6  -2 44.8231 13.2054   4
  -6  -6  -2 16.6480 14.3697   5
  -6   6  -2 24.2171 8.72268   8
  -6   6  -2 22.9359 9.91513   4
  -6   6  -2 70.7528 18.2196   5
  -7  -6  -2 -9.3089 10.4103   4
  -7   6  -2 12.1865 10.5093   4
  -8  -6  -2 3.69985 7.14009   4
  -8   6  -2 -0.3046 7.34445   4
  -8  -7   2 -1.1377 10.2622   5
  -8  -7   2 1.30972 9.45543   4
  -8   7   2 18.3595 9.55868   4
  -8   7   2 14.5165 9.50153   5
  -7  -7   2 1.36670 11.2561   4
  -7  -7   2 15.0381 12.4059   5
  -7   7   2 1.17175 10.9651   5
  -7   7   2 1.54015 8.54364   4
  -7   7   2 30.1794 12.1463   8
  -6  -7   2 77.5527 14.0421   4
  -6  -7   2 91.2379 17.7492   5
  -6   7   2 98.2864 17.7165   5
  -6   7   2 101.282 10.7517   8
  -6   7   2 96.5821 12.2417   4
  -5  -7   2 22.3600 13.9937   5
  -5  -7   2 32.3556 10.5194   4
  -5  -7   2 21.9274 10.3868   3
  -5   7   2 43.4139 11.2492   5
  -5   7   2 33.5118 7.54367   4
  -5   7   2 23.0397 6.61581   8
  -5   7   2 28.7997 8.90360   3
   4  -7  -2 635.358 29.4345   1
  -4  -7   2 649.941 20.7081   8
  -4  -7   2 638.841 22.8944   4
  -4  -7   2 618.808 23.2733   9
  -4  -7   2 663.959 23.5038   3
  -4   7   2 603.959 27.8869   5
  -4   7   2 629.298 23.6548   9
  -4   7   2 664.630 21.7070   8
  -4   7   2 649.192 21.7676   3
  -3  -7   2 3.84837 4.52244   9
  -3  -7   2 -4.8502 4.19851   8
  -3  -7   2 -0.9323 5.34944   3
   3  -7  -2 -1.0568 6.05443   1
  -3   7   2 2.85655 3.99635   3
  -3   7   2 4.14293 4.19182   9
   3   7  -2 1.80900 2.88213   1
  -3   7   2 -2.0332 3.38214   8
  -2  -7   2 700.148 22.6143   3
   2  -7  -2 704.086 23.2800   1
   2  -7  -2 674.937 23.7312   1
   2  -7  -2 703.952 20.8587   9
  -2   7   2 687.677 21.0225   8
  -2   7   2 715.331 20.9015   9
   2   7  -2 675.489 20.9739   9
  -1  -7   2 1399.14 41.6360   3
   1  -7  -2 1445.59 39.4861   9
   1  -7  -2 1466.21 41.6263   1
   1   7  -2 1431.89 39.6703   9
  -1   7   2 1407.00 41.9284   1
   1   7  -2 1477.95 39.3009   1
  -1   7   2 1400.37 39.8481   8
   0  -7   2 950.360 27.1651   1
   0  -7   2 905.259 28.5652   3
   0  -7   2 958.151 27.1679   1
   0  -7  -2 970.260 28.1825   1
   0   7   2 938.299 26.8551   8
   0   7   2 943.437 28.6204   1
   0   7  -2 961.540 27.8018   1
   1  -7   2 1058.74 32.2370   1
  -1  -7  -2 1096.47 31.2610   1
   1  -7   2 1033.98 32.2629   3
   1   7   2 1080.23 32.5857   1
  -1   7  -2 1095.29 32.3204   1
  -2  -7  -2 1.69391 7.37243   4
  -2  -7  -2 2.82406 3.45025   1
  -2  -7  -2 4.02796 2.67308   9
  -2   7  -2 -5.3914 4.59047   1
  -2   7  -2 6.96462 4.17395   8
  -2   7  -2 5.10663 3.89442   9
   2   7   2 22.3265 7.26467   1
  -3  -7  -2 0.06179 7.73685   4
  -3  -7  -2 5.45993 4.66173   9
  -3   7  -2 12.0032 7.02484   4
  -3   7  -2 12.6911 5.36975   8
  -3   7  -2 2.93575 6.80621   1
  -3   7  -2 3.15111 4.81340   9
  -4  -7  -2 31.9676 9.52966   4
  -4  -7  -2 -3.5128 4.77558   8
  -4   7  -2 11.5484 5.15372   8
  -4   7  -2 9.09363 10.0784   5
  -4   7  -2 -7.8382 12.5847   1
  -4   7  -2 1.88778 6.29468   4
  -4   7  -2 8.51397 8.36236   9
  -5  -7  -2 17.2283 8.63624   8
  -5  -7  -2 27.3998 9.15532   4
  -5  -7  -2 32.9952 20.9589   5
  -5   7  -2 23.7000 12.1377   5
  -5   7  -2 19.4825 8.00292   4
  -5   7  -2 19.5524 8.32507   8
  -6  -7  -2 26.8255 11.4017   4
  -6   7  -2 27.5842 10.8110   8
  -6   7  -2 17.3397 10.0486   4
  -6   7  -2 9.73749 12.6891   5
  -7  -7  -2 69.3733 10.6555   4
  -7   7  -2 70.1115 13.3344   4
  -7   7  -2 62.8738 10.8438   8
  -8  -7  -2 18.7918 7.62467   4
  -8   7  -2 11.4639 10.8391   4
  -8  -8   2 -16.785 11.7194   5
  -8   8   2 -11.347 9.71137   5
  -8   8   2 -9.6852 6.45908   4
  -7  -8   2 70.9599 21.0713   5
  -7  -8   2 25.8165 11.5939   4
  -7   8   2 62.9370 12.2458   4
  -7   8   2 39.3907 12.4425   5
  -7   8   2 30.2425 9.99045   8
  -6  -8   2 3.90582 10.3108   4
  -6  -8   2 -5.2879 11.4547   5
  -6   8   2 -5.8960 11.1132   5
  -6   8   2 8.26060 8.84227   4
  -6   8   2 11.4585 7.29173   8
  -5  -8   2 17.7088 7.97205   4
  -5  -8   2 8.67884 13.2731   3
  -5  -8   2 3.08649 11.5546   5
  -5   8   2 1.09161 6.87190   8
  -5   8   2 1.25618 8.07522   4
  -5   8   2 13.4666 7.85354   3
  -5   8   2 6.32655 9.86841   5
  -4  -8   2 1.90146 7.53965   3
   4  -8  -2 -0.1451 10.4191   1
  -4  -8   2 14.2263 8.27042   4
  -4  -8   2 -16.320 6.33869   9
  -4   8   2 0.97570 6.19995   4
  -4   8   2 -0.4231 6.11564   3
  -4   8   2 11.6058 10.7282   5
  -4   8   2 4.47986 7.93515   9
  -4   8   2 6.75745 4.40789   8
   3  -8  -2 -4.1650 4.97954   7
   3  -8  -2 0.27131 6.55353   1
  -3  -8   2 -1.5794 4.22208   8
  -3  -8   2 -2.1162 5.01606   9
  -3  -8   2 6.02644 6.06437   3
  -3   8   2 -2.0859 4.03277   3
  -3   8   2 4.41966 5.02065   9
  -3   8   2 0.98513 3.49761   8
   2  -8  -2 6.92679 5.73956   1
  -2  -8   2 13.2598 5.43923   3
   2  -8  -2 10.8004 6.24553   1
   2  -8  -2 6.30441 3.67945   9
   2   8  -2 9.83797 3.70100   9
  -2   8   2 8.97113 2.83511   9
  -2   8   2 11.7488 4.00695   8
   1  -8  -2 580.341 19.4587   1
   1  -8  -2 567.567 16.6791   9
   1  -8  -2 556.651 19.4898   1
  -1  -8   2 560.780 19.1917   3
  -1   8   2 568.254 17.2759   8
   1   8  -2 564.489 17.6051   1
  -1   8   2 559.713 19.5570   1
   1   8  -2 572.952 16.9178   9
   0  -8   2 350.416 11.7784   1
   0  -8  -2 350.529 12.9811   1
   0  -8   2 340.991 13.6923   3
   0  -8   2 345.231 11.7948   1
   0   8  -2 359.089 12.4343   1
   0   8   2 349.340 11.3686   8
   0   8   2 334.678 13.3190   1
   1  -8   2 7.40482 5.39851   1
  -1  -8  -2 19.1927 3.07207   9
   1  -8   2 16.9078 5.62663   3
  -1  -8  -2 19.4990 5.43561   1
  -1   8  -2 10.7950 4.61015   1
   1   8   2 17.7769 5.51628   1
  -2  -8  -2 16.4949 3.49663   9
  -2  -8  -2 24.7637 4.89571   1
  -2  -8  -2 18.2426 6.46823   4
  -2   8  -2 21.9143 4.90038   8
  -2   8  -2 31.7478 9.24866   1
  -2   8  -2 26.2940 5.84895   9
   2   8   2 17.6930 6.49665   1
  -3  -8  -2 -1.2389 7.72860   4
  -3  -8  -2 -0.9738 4.47542   9
  -3   8  -2 -2.9096 7.00776   1
  -3   8  -2 5.89986 4.43929   8
  -3   8  -2 -2.0506 4.70934   9
  -3   8  -2 7.52213 7.74663   7
  -3   8  -2 -1.1684 5.34097   4
  -4  -8  -2 15.1965 5.06692   8
  -4  -8  -2 28.5454 9.67112   4
  -4   8  -2 2.95322 8.33590   4
  -4   8  -2 10.5733 10.4582   9
  -4   8  -2 -3.8193 13.9468   1
  -4   8  -2 25.9285 10.4930   5
  -4   8  -2 24.1502 6.16031   8
  -5  -8  -2 18.5131 17.6433   5
  -5  -8  -2 6.76364 8.68753   4
  -5   8  -2 3.87378 7.30479   4
  -5   8  -2 -6.7736 8.02407   8
  -5   8  -2 6.51810 12.3038   5
  -6  -8  -2 157.170 16.0027   4
  -6   8  -2 198.108 20.5237   5
  -6   8  -2 162.913 14.7610   4
  -6   8  -2 170.531 14.5654   8
  -7  -8  -2 16.4878 7.81885   4
  -7   8  -2 6.56278 10.7790   8
  -7   8  -2 7.77225 10.1686   4
  -8  -8  -2 10.6022 7.67633   4
  -8   8  -2 5.85536 10.3628   4
  -8   9   2 18.0500 9.76681   5
  -8   9   2 40.3833 12.1228   4
  -7  -9   2 9.77521 12.0159   4
  -7   9   2 -11.638 9.29458   8
  -7   9   2 6.58887 11.5437   5
  -7   9   2 -2.3421 8.67302   4
  -6  -9   2 43.9000 13.6902   4
  -6  -9   2 14.9019 12.5831   5
  -6   9   2 28.7656 11.8869   5
  -6   9   2 33.8973 10.8759   4
  -6   9   2 14.3394 7.78691   8
  -5  -9   2 30.2759 12.0716   5
  -5  -9   2 21.8440 10.9540   4
  -5   9   2 19.7954 6.34157   8
  -5   9   2 14.8341 10.5527   5
  -5   9   2 17.7838 8.65724   4
  -5   9   2 22.2114 10.0443   3
  -4  -9   2 12.5841 6.81612   9
  -4  -9   2 -2.4472 7.43020   3
  -4  -9   2 20.3399 8.49863   4
   4  -9  -2 5.69613 11.6520   1
  -4   9   2 6.25893 6.26865   4
  -4   9   2 6.07845 10.7287   5
  -4   9   2 7.97012 5.75290   8
  -4   9   2 0.92900 6.19799   3
  -4   9   2 13.7120 6.97886   9
  -3  -9   2 98.2488 10.8475   3
   3  -9  -2 111.061 14.3403   1
  -3   9   2 94.2007 7.70306   8
  -3   9   2 96.6816 7.73774   9
   2  -9  -2 21.4417 5.35660   9
   2  -9  -2 32.9929 8.96703   1
   2   9  -2 29.9723 5.49053   9
  -2   9   2 26.6004 4.84609   9
  -2   9   2 19.7590 4.86125   8
   1  -9  -2 3148.71 84.3966   1
   1  -9  -2 2997.49 84.5159   1
  -1  -9   2 3024.22 84.3956   3
  -1   9   2 2942.68 84.5659   1
  -1   9   2 2985.83 82.1038   8
   1   9  -2 2992.26 81.7148   9
   1   9  -2 3051.83 81.8723   1
   0  -9  -2 201.816 10.4559   1
   0  -9   2 196.772 8.33319   1
   0  -9  -2 204.917 9.76441   1
   0  -9   2 204.630 10.7575   3
   0  -9   2 201.296 8.49777   1
   0   9   2 200.726 10.4617   1
   0   9   2 207.635 7.89280   8
   0   9  -2 201.593 9.17212   1
   1  -9   2 36.9958 7.33532   3
  -1  -9  -2 40.6681 5.29621   1
   1  -9   2 35.1169 7.16540   1
  -1  -9  -2 44.4523 3.36690   9
  -1   9  -2 37.9195 7.38036   1
   1   9   2 44.8505 7.35445   1
  -2  -9  -2 291.575 10.4239   9
  -2  -9  -2 270.058 14.9435   4
  -2  -9  -2 277.799 9.86445   1
   2   9   2 262.287 16.7440   1
  -2   9  -2 302.884 10.9003   9
  -2   9  -2 287.641 10.9626   8
  -2   9  -2 289.292 15.2900   1
  -3  -9  -2 669.078 23.0759   4
  -3  -9  -2 639.760 21.0358   9
  -3   9  -2 606.944 21.8386   7
  -3   9  -2 637.484 21.3290   9
  -3   9  -2 564.450 24.0647   4
  -3   9  -2 579.179 34.1834   1
  -3   9  -2 664.574 21.1239   8
  -4  -9  -2 9.31223 6.14083   8
  -4  -9  -2 8.97315 7.57720   4
  -4   9  -2 24.9193 8.52277   7
  -4   9  -2 9.09308 12.6943   1
  -4   9  -2 -0.6004 6.56066   8
  -4   9  -2 -2.1803 9.14410   9
  -4   9  -2 -3.1260 6.44130   4
  -4   9  -2 0.58929 15.3230   5
  -5  -9  -2 42.0925 12.2960   4
  -5   9  -2 51.2761 10.8542   4
  -5   9  -2 48.6195 17.9214   5
  -5   9  -2 72.9103 11.6121   8
  -6  -9  -2 -9.4058 9.95007   4
  -6   9  -2 -8.2523 12.7697   5
  -6   9  -2 7.50211 8.64684   8
  -6   9  -2 8.15928 9.45615   4
  -7  -9  -2 63.6448 14.1368   4
  -7   9  -2 74.0851 10.3637   4
  -7   9  -2 50.2174 13.8220   8
  -8  -9  -2 4.93472 13.2414   4
  -8   9  -2 6.45574 7.55346   4
  -8  10   2 -7.7556 9.24013   4
  -8  10   2 -10.808 9.47693   5
  -7 -10   2 52.6472 12.6671   5
  -7 -10   2 64.6316 15.7644   4
  -7  10   2 70.2889 12.5606   4
  -7  10   2 42.4999 10.6003   8
  -6 -10   2 105.723 19.5590   5
  -6 -10   2 105.653 15.4084   4
  -6  10   2 118.493 19.9906   5
  -6  10   2 130.560 12.2172   8
  -5 -10   2 108.934 18.5028   5
  -5 -10   2 105.172 12.7954   4
  -5 -10   2 128.909 18.3466   6
  -5  10   2 148.165 17.3602   5
  -5  10   2 155.439 20.6868   4
  -5  10   2 132.699 10.8173   8
  -5  10   2 138.786 13.2318   3
  -4 -10   2 43.0408 12.2699   6
  -4 -10   2 43.1064 10.9562   3
  -4 -10   2 57.0712 10.1277   4
  -4  10   2 57.6864 9.02889   4
  -4  10   2 47.9679 9.37175   9
  -4  10   2 35.5674 7.01995   8
  -4  10   2 50.2838 8.40120   3
   3 -10  -2 17.9582 8.06757   1
  -3 -10   2 14.7632 8.48396   3
  -3  10   2 1.49408 4.80545   8
  -3  10   2 7.93278 5.51870   9
   2 -10  -2 19.0713 4.02899   9
  -2 -10   2 21.0707 7.93453   3
   2 -10  -2 17.1054 5.82525   1
   2  10  -2 23.6189 5.71078   9
   2  10  -2 18.3983 2.67978   1
  -2  10   2 21.1761 4.55384   8
   2  10  -2 16.4233 3.05012   1
  -1 -10   2 306.378 14.4130   3
   1 -10  -2 303.696 13.6496   1
   1 -10  -2 304.194 14.0334   1
   1  10  -2 304.893 10.7279   1
   1  10  -2 311.938 10.2249   9
  -1  10   2 305.721 10.7338   8
  -1  10   2 294.783 14.1616   1
   0 -10   2 25.0019 7.52315   3
   0 -10  -2 25.6417 7.90229   1
   0 -10  -2 22.6949 4.66384   1
   0 -10   2 22.8543 4.17583   1
   0 -10   2 25.4236 4.39056   1
   0  10   2 22.3442 4.36689   8
   0  10   2 26.6258 7.56637   1
   0  10  -2 20.2648 5.62630   1
   1 -10   2 68.8663 8.43920   1
  -1 -10  -2 79.4303 6.17988   1
  -1 -10  -2 68.4081 4.21050   9
   1 -10   2 75.9415 8.18701   1
   1 -10   2 83.8936 9.73074   3
  -1 -10  -2 66.9307 7.21835   1
   1  10   2 59.9583 8.68903   1
  -1  10  -2 72.4597 8.02597   9
  -1  10  -2 75.8945 8.64845   1
  -1  10  -2 74.4049 4.97627   8
  -2 -10  -2 18.6237 4.87652   9
  -2 -10  -2 23.9551 6.77625   4
  -2  10  -2 15.6206 4.48534   9
   2  10   2 15.0187 9.80166   1
  -2  10  -2 18.3929 4.21570   8
  -3 -10  -2 539.398 20.7369   4
  -3 -10  -2 543.881 19.4760   9
  -3 -10  -2 520.823 17.7827   8
  -3  10  -2 523.201 19.2152   4
  -3  10  -2 536.049 18.6586   8
  -3  10  -2 527.101 20.7614   7
  -3  10  -2 551.093 19.9710   9
  -3  10  -2 565.454 24.9661   1
  -4 -10  -2 27.9249 13.2743   9
  -4 -10  -2 11.8981 8.13530   4
  -4  10  -2 26.0993 10.1066   7
  -4  10  -2 14.6379 6.58202   8
  -4  10  -2 32.3960 12.3048   5
  -4  10  -2 19.0772 17.5159   1
  -4  10  -2 28.6776 8.69576   4
  -5 -10  -2 9.41044 9.10470   4
  -5  10  -2 13.2957 12.6922   5
  -5  10  -2 9.64690 8.17215   4
  -5  10  -2 9.86660 8.49335   8
  -6 -10  -2 60.1663 12.8650   4
  -6  10  -2 84.2164 12.9662   4
  -6  10  -2 70.0794 18.1137   5
  -6  10  -2 63.8321 12.5618   8
  -7 -10  -2 13.0850 7.82030   4
  -7  10  -2 11.9919 10.2664   4
  -8  11   2 -8.3768 8.94645   4
  -8  11   2 11.0253 7.10371   5
  -7 -11   2 -11.438 13.0030   4
  -7  11   2 4.35166 13.6986   5
  -7  11   2 3.99895 9.05037   4
  -7  11   2 -3.4893 9.49108   8
  -6 -11   2 11.6303 13.4436   5
  -6  11   2 -0.6032 16.2542   5
  -6  11   2 -3.1592 8.60955   4
  -6  11   2 -13.512 7.03954   8
  -5 -11   2 2.14586 12.5686   5
  -5 -11   2 0.73028 9.49227   4
  -5 -11   2 -0.6994 12.8952   6
  -5  11   2 6.31654 7.09333   4
  -5  11   2 5.26335 7.71412   3
  -5  11   2 0.31553 7.34693   8
   4 -11  -2 13.4439 14.4107   1
  -4 -11   2 36.5583 11.2665   3
  -4 -11   2 38.4223 12.9970   6
  -4  11   2 48.2259 13.4018   9
  -4  11   2 33.5819 8.67900   3
  -4  11   2 34.8815 8.95472   4
  -4  11   2 32.2571 7.00106   8
  -4  11   2 40.7793 13.9436   5
   3 -11  -2 7.79251 11.0514   1
  -3 -11   2 1.55946 6.94676   3
  -3  11   2 1.11737 5.60235   9
  -3  11   2 -3.4343 4.75636   8
   2 -11  -2 203.958 12.8391   1
   2 -11  -2 206.075 8.89918   9
  -2 -11   2 201.519 13.2713   3
   2  11  -2 212.331 9.27241   9
  -2  11   2 204.257 9.45970   8
   2  11  -2 203.951 7.50892   1
   2  11  -2 203.926 7.87838   1
   1 -11  -2 3.25572 4.42139   1
   1 -11  -2 2.75125 7.40044   1
  -1 -11   2 3.54407 6.88086   3
  -1  11   2 7.65565 3.56771   8
   1  11  -2 -0.3099 3.41655   1
   1  11  -2 4.55937 2.66282   9
  -1  11   2 4.12308 6.59324   1
   0 -11   2 213.933 8.81781   1
   0 -11   2 205.872 11.7333   3
   0 -11  -2 211.437 6.63883   9
   0 -11  -2 216.331 10.5037   1
   0 -11   2 200.992 12.4545   1
   0 -11  -2 200.789 10.7782   1
   0  11   2 202.966 12.1884   1
   0  11   2 210.988 8.27708   8
   0  11  -2 197.263 7.52911   8
   0  11  -2 208.706 10.1391   1
  -1 -11  -2 -6.0179 4.19999   1
   1 -11   2 -10.838 7.04340   3
  -1 -11  -2 -2.8559 7.15526   4
  -1 -11  -2 -4.9179 3.45124   1
   1 -11   2 -6.9176 5.54064   1
  -1 -11  -2 -2.0537 2.02685   9
   1 -11   2 7.09666 5.07011   1
  -1  11  -2 4.08850 5.62135   1
  -1  11  -2 1.30942 2.99769   8
   1  11   2 17.6316 7.90036   1
  -1  11  -2 5.83473 2.78269   9
  -2 -11  -2 991.913 28.0328   9
   2 -11   2 909.919 33.4974   1
  -2 -11  -2 940.595 31.0623   4
  -2  11  -2 967.889 28.9598   8
  -2  11  -2 971.965 33.0944   1
  -2  11  -2 981.734 28.5646   9
  -2  11  -2 927.911 29.9638   7
  -3 -11  -2 94.1615 9.76480   9
  -3 -11  -2 101.323 10.8580   4
  -3  11  -2 101.045 9.14647   9
  -3  11  -2 96.0884 8.69476   4
  -3  11  -2 77.9846 16.9596   1
  -3  11  -2 85.8808 9.53520   7
  -3  11  -2 93.3243 7.61752   8
  -4 -11  -2 18.5845 12.0771   9
  -4 -11  -2 35.9829 9.01303   4
  -4  11  -2 25.9322 8.65357   4
  -4  11  -2 16.2158 10.1197   7
  -4  11  -2 36.8288 19.9908   1
  -4  11  -2 30.6641 12.1513   5
  -5 -11  -2 15.9089 10.2905   4
  -5  11  -2 30.1393 8.95034   4
  -5  11  -2 10.1305 12.9790   5
  -5  11  -2 13.7628 7.07395   8
  -6 -11  -2 310.042 19.4708   4
  -6  11  -2 283.462 17.4651   8
  -6  11  -2 270.851 19.1459   4
  -7 -11  -2 3.28575 7.53865   4
  -7  11  -2 2.90696 10.5982   8
  -7  11  -2 3.68589 9.70533   4
  -8  12   2 7.09828 6.53543   4
  -8  12   2 10.6031 7.40151   5
  -7  12   2 -1.2707 11.0790   5
  -7  12   2 23.2259 9.58508   4
  -7  12   2 1.58068 9.49779   8
  -6  12   2 -1.3547 11.3762   5
  -6  12   2 8.91572 9.62274   8
  -6  12   2 -1.1059 8.87072   4
  -5 -12   2 17.7654 10.8749   6
  -5 -12   2 8.79486 12.4171   4
  -5  12   2 9.91159 7.32313   4
  -5  12   2 23.6508 10.1807   3
  -5  12   2 7.60168 6.05832   8
  -5  12   2 -3.3583 12.4932   5
  -4 -12   2 38.7411 11.9783   3
  -4 -12   2 7.61368 8.64712   4
  -4  12   2 5.21859 7.92129   9
  -4  12   2 18.2952 5.63882   8
  -4  12   2 9.75378 6.83987   4
  -4  12   2 12.5807 5.90730   3
  -4  12   2 24.2075 10.7943   5
  -3 -12   2 214.489 13.2603   3
   3 -12  -2 210.552 16.5218   1
  -3  12   2 190.206 11.3731   9
  -3  12   2 207.074 9.88393   8
  -3  12   2 188.020 14.8901   7
  -2 -12   2 391.002 16.7481   3
   2 -12  -2 381.965 12.8927   9
   2 -12  -2 307.691 18.7807   1
   2  12  -2 362.919 13.4800   9
   2  12  -2 371.719 12.8283   1
   2  12  -2 365.796 12.4779   1
  -2  12   2 393.263 13.7206   8
   1 -12  -2 87.2054 10.0271   1
  -1 -12   2 110.068 11.3121   3
   1 -12  -2 86.3044 4.63849   9
  -1  12   2 75.4378 5.27728   8
   1  12  -2 86.9065 5.50793   9
   1  12  -2 80.3304 6.91656   1
   0 -12   2 147.192 7.22030   1
   0 -12  -2 113.555 10.9931   1
   0 -12  -2 128.971 8.21285   1
   0 -12   2 128.061 11.9167   3
   0 -12  -2 140.213 4.53502   9
   0  12  -2 132.434 6.50830   8
   0  12   2 125.309 14.0129   1
   0  12  -2 134.000 9.08988   1
   0  12   2 132.102 6.83132   8
  -1 -12  -2 949.748 28.2140   1
  -1 -12  -2 955.356 28.5533   1
   1 -12   2 893.031 30.9341   1
   1 -12   2 940.350 29.8851   1
  -1 -12  -2 943.204 30.0823   4
   1 -12   2 974.337 30.9001   3
  -1 -12  -2 951.483 26.0409   9
   1  12   2 863.049 32.2546   1
  -1  12  -2 950.194 26.8457   9
  -1  12  -2 929.147 27.3365   8
  -1  12  -2 951.856 30.9678   1
  -2 -12  -2 49.5817 10.4982   4
   2 -12   2 34.2234 9.28351   1
  -2 -12  -2 29.6857 5.12067   9
  -2  12  -2 39.6715 9.79851   7
  -2  12  -2 38.6194 9.31689   4
  -2  12  -2 35.5759 9.08055   1
  -2  12  -2 29.6551 6.46880   9
  -2  12  -2 38.1841 5.94472   8
  -3 -12  -2 471.413 20.4097   9
   3 -12   2 516.704 25.5777   1
  -3  12  -2 513.130 19.2279   7
  -3  12  -2 497.896 24.1529   1
  -3  12  -2 530.184 18.4092   8
  -3  12  -2 529.837 19.8019   9
  -3  12  -2 508.963 18.6058   4
  -3  12  -2 484.904 25.3868   5
  -4 -12  -2 54.8800 10.8773   4
  -4  12  -2 38.6275 24.6465   5
  -4  12  -2 40.7839 9.39523   4
  -4  12  -2 49.1581 11.5451   7
  -4  12  -2 39.3338 8.46201   8
  -5 -12  -2 4.87603 10.1467   4
  -5  12  -2 8.18079 8.59478   4
  -5  12  -2 14.9085 7.58206   8
  -5  12  -2 21.8255 13.5247   5
  -6 -12  -2 72.0605 14.0926   4
  -6  12  -2 98.6715 13.1645   4
  -7  12  -2 1.54097 11.1439   8
  -8  13   2 5.07510 9.11288   4
  -8  13   2 4.93777 9.92793   5
  -7  13   2 30.0052 12.2392   5
  -7  13   2 55.9929 13.3548   8
  -7  13   2 40.3861 11.6635   4
  -6 -13   2 -2.6571 12.9656   4
  -6  13   2 54.3825 14.1764   8
  -6  13   2 30.6769 9.93164   4
  -6  13   2 27.7047 12.4694   5
  -5 -13   2 5.81698 13.1022   4
  -5 -13   2 -3.7259 10.5329   6
  -5  13   2 12.5969 8.44570   3
  -5  13   2 3.68598 14.2370   5
  -5  13   2 -1.7981 6.95778   4
  -5  13   2 0.35572 5.68234   8
  -4 -13   2 35.1460 12.0319   6
  -4 -13   2 29.3954 10.3649   3
  -4 -13   2 25.7094 18.4024   4
  -4  13   2 30.8238 8.81822   4
  -4  13   2 10.9041 13.0734   9
  -4  13   2 20.8989 6.72285   3
  -4  13   2 17.8756 6.05298   8
  -4  13   2 40.7050 13.3071   5
  -3 -13   2 44.4718 12.2376   3
   3 -13  -2 31.8938 12.5739   1
  -3  13   2 53.0158 13.7686   7
  -3  13   2 30.7378 8.28881   9
  -3  13   2 42.7172 6.30590   8
   2 -13  -2 -6.2287 5.37670   7
   2 -13  -2 10.3982 7.03400   1
   2 -13  -2 4.72474 4.70435   9
  -2 -13   2 3.52021 8.74014   3
   2  13  -2 -0.6485 3.79944   1
  -2  13   2 -0.9680 3.62660   8
   2  13  -2 1.25241 4.87298   9
  -1 -13   2 1144.75 37.5687   3
   1 -13  -2 1187.37 32.7681   9
   1 -13  -2 1237.09 37.8533   1
   1  13  -2 1173.26 33.3383   9
   1  13  -2 1209.06 35.1350   1
  -1  13   2 1209.28 34.3461   8
   0 -13   2 219.123 13.0070   3
   0 -13  -2 203.868 12.1822   1
   0 -13  -2 200.590 10.4058   1
   0 -13   2 202.483 8.81251   1
   0  13  -2 194.698 8.12365   8
   0  13   2 206.201 8.54360   8
   0  13  -2 215.251 11.4607   1
  -1 -13  -2 -3.3932 4.64744   1
  -1 -13  -2 4.74148 6.23335   4
   1 -13   2 3.96941 6.77568   1
  -1 -13  -2 -3.5962 4.25870   1
   1 -13   2 3.49366 7.59957   3
   1 -13   2 7.01520 6.17801   1
  -1  13  -2 -0.9856 4.02831   8
  -1  13  -2 3.96631 5.43735   1
  -1  13  -2 -1.0658 2.79585   9
   2 -13   2 112.828 14.6743   1
  -2 -13  -2 129.103 10.4659   4
  -2 -13  -2 117.063 7.10786   9
  -2  13  -2 89.8151 11.6616   7
  -2  13  -2 126.855 14.8441   1
  -2  13  -2 118.812 7.33229   8
  -2  13  -2 105.686 11.1273   4
  -2  13  -2 118.482 7.21314   9
  -3 -13  -2 10.0361 7.54292   4
  -3  13  -2 11.5405 6.11658   4
  -3  13  -2 22.8564 12.5947   5
  -3  13  -2 -7.7689 5.91653   9
  -3  13  -2 -4.2866 12.7893   1
  -3  13  -2 0.36953 4.66677   8
  -4 -13  -2 17.0913 8.42336   4
   4 -13   2 23.8685 9.45727   2
  -4  13  -2 12.2526 9.21728   7
  -4  13  -2 -0.4093 6.74989   4
  -4  13  -2 21.0831 12.8660   5
  -4  13  -2 8.41946 6.33743   8
  -5 -13  -2 173.035 15.9336   4
  -5  13  -2 178.415 15.3921   8
  -5  13  -2 189.736 21.2295   5
  -5  13  -2 176.751 14.3559   4
  -6 -13  -2 147.969 15.5014   4
  -6  13  -2 91.9868 13.0585   8
  -6  13  -2 98.9580 13.7267   4
  -7 -13  -2 28.3527 11.8064   4
  -7  13  -2 30.2490 9.62941   4
  -8  14   2 -0.3315 9.93531   5
  -8  14   2 -13.510 9.02442   4
  -7  14   2 12.4619 10.3725   8
  -7  14   2 20.8235 6.92458   4
  -7  14   2 10.3391 10.8161   5
  -6  14   2 19.7895 9.28367   8
  -6  14   2 26.2363 9.01603   4
  -6  14   2 6.75837 11.9543   5
  -5 -14   2 51.9240 19.0584   6
  -5  14   2 60.7247 12.5717   3
  -5  14   2 55.4581 15.2132   5
  -5  14   2 38.0165 9.91099   4
  -5  14   2 43.8880 9.05046   8
  -4 -14   2 -4.1110 12.5633   3
  -4 -14   2 -5.0191 11.5737   6
  -4  14   2 2.86830 6.89495   4
  -4  14   2 2.05976 8.00208   3
  -4  14   2 2.13730 11.2341   5
  -3 -14   2 79.6052 11.2955   3
   3 -14  -2 97.2081 16.7137   1
  -3 -14   2 71.6536 18.5975   6
  -3  14   2 96.8547 8.46836   8
  -3  14   2 96.8740 10.5825   7
  -2 -14   2 441.780 18.9733   3
   2 -14  -2 425.956 14.6162   9
   2 -14  -2 436.798 21.4247   1
  -2  14   2 427.319 17.1632   7
   2  14  -2 396.852 14.1948   9
  -2  14   2 432.197 15.4523   8
   2  14  -2 418.373 15.1480   1
  -1 -14   2 122.544 11.4329   3
   1 -14  -2 121.045 4.82289   9
   1 -14  -2 110.698 11.8926   1
   1  14  -2 110.909 5.84950   9
  -1  14   2 111.801 7.21080   8
   1  14  -2 129.203 8.72050   1
   0 -14  -2 25.6045 7.02535   1
   0 -14  -2 34.6445 8.46231   1
   0 -14   2 31.2577 6.07325   1
   0 -14   2 43.2764 10.0831   3
   0  14  -2 46.1982 9.06603   1
   0  14   2 47.3128 5.55371   8
   0  14  -2 28.7829 7.53815   8
  -1 -14  -2 666.230 22.0457   1
  -1 -14  -2 673.368 18.5343   9
   1 -14   2 680.434 24.3549   1
  -1 -14  -2 661.328 23.0619   4
  -1 -14  -2 660.947 21.1840   1
  -1  14  -2 664.654 19.9540   9
  -1  14  -2 652.561 20.6108   8
  -1  14  -2 699.418 25.4136   1
  -1  14  -2 643.902 23.0157   7
  -2 -14  -2 4.75922 3.95998   9
  -2 -14  -2 5.48767 6.47532   4
   2 -14   2 -2.3755 7.88179   1
  -2  14  -2 -18.590 8.99527   1
  -2  14  -2 -3.5134 6.46126   7
  -2  14  -2 -4.6387 4.51637   9
  -2  14  -2 4.22858 4.97263   8
  -2  14  -2 -14.561 7.71361   4
   3 -14   2 109.046 19.8737   1
   3 -14   2 54.0742 18.5743   2
  -3 -14  -2 99.1913 11.3623   4
  -3  14  -2 111.573 11.0309   4
  -3  14  -2 102.715 12.2271   7
  -3  14  -2 105.811 8.60281   8
  -3  14  -2 67.6461 18.0430   1
  -3  14  -2 89.4239 14.5047   9
   4 -14   2 98.7162 15.0864   2
  -4 -14  -2 112.345 15.2533   4
  -4  14  -2 124.172 19.0983   5
  -4  14  -2 104.115 10.6981   4
  -4  14  -2 97.5442 11.6610   8
  -4  14  -2 96.4577 11.6979   7
  -5 -14  -2 23.3686 11.1325   4
  -5  14  -2 19.0990 9.63341   4
  -5  14  -2 16.9830 7.77936   8
  -6 -14  -2 306.070 19.9570   4
  -6  14  -2 321.350 18.7294   8
  -6  14  -2 342.436 18.7236   4
  -7 -14  -2 -9.6060 7.66644   4
  -7  14  -2 14.1625 10.1399   4
  -8  15   2 3.11088 9.30295   4
  -7  15   2 126.685 13.4948   4
  -7  15   2 114.398 17.3986   5
  -6  15   2 13.8291 11.3389   5
  -6  15   2 4.97876 8.69732   8
  -6  15   2 14.2385 8.39898   4
  -5 -15   2 57.7045 12.1451   6
  -5  15   2 93.7542 18.4820   5
  -5  15   2 71.9529 11.3864   4
  -5  15   2 74.9764 11.8317   8
  -5  15   2 103.110 13.3536   3
  -4 -15   2 306.976 21.1970   3
  -4 -15   2 292.463 19.5991   6
  -4  15   2 311.378 14.7046   8
  -4  15   2 325.161 15.9264   4
  -4  15   2 307.456 17.7553   7
  -4  15   2 309.957 24.8784   5
  -3 -15   2 493.413 21.3794   3
  -3 -15   2 442.473 22.8746   6
  -3  15   2 479.624 19.0075   7
  -3  15   2 485.598 17.4726   8
   2 -15  -2 112.969 15.6238   1
  -2 -15   2 114.257 11.8193   3
  -2  15   2 103.018 7.39209   8
  -2  15   2 98.8919 11.4114   7
   2  15  -2 106.942 8.92157   1
  -1 -15   2 215.235 15.5802   3
   1 -15  -2 185.710 12.8225   1
  -1  15   2 191.865 11.5527   7
   1  15  -2 197.770 11.3674   1
   0 -15  -2 47.6669 9.75699   1
   0 -15   2 49.9343 5.97928   1
   0 -15   2 75.8071 13.2046   3
   0 -15   2 55.8160 7.28906   1
   0 -15  -2 46.0479 9.30083   1
   0  15   2 50.6436 10.9816   7
   0  15  -2 44.9380 8.62603   1
   0  15   2 40.7462 6.54780   8
  -1 -15  -2 189.640 9.53014   1
   1 -15   2 171.165 21.9349   1
  -1 -15  -2 194.623 13.1124   4
  -1 -15  -2 176.522 11.7609   1
  -1  15  -2 203.944 9.39068   8
  -1  15  -2 210.607 15.5767   1
  -1  15  -2 191.636 7.81765   9
  -1  15  -2 189.999 11.6996   7
   2 -15   2 236.022 16.7009   1
  -2 -15  -2 233.448 14.6394   4
  -2  15  -2 250.292 17.0172   9
  -2  15  -2 218.902 18.9713   1
  -2  15  -2 232.935 11.2437   8
  -2  15  -2 221.119 13.4616   7
  -2  15  -2 217.887 11.6066   4
  -3 -15  -2 103.342 11.6649   4
   3 -15   2 115.018 22.0443   1
   3 -15   2 48.9266 15.8989   2
  -3  15  -2 65.5400 16.9954   1
  -3  15  -2 86.7143 15.1810   9
  -3  15  -2 87.4571 10.1736   7
  -3  15  -2 88.9653 8.50036   8
   4 -15   2 210.200 17.2180   2
  -4 -15  -2 226.536 15.2449   4
  -4  15  -2 209.807 14.2333   7
  -4  15  -2 240.143 13.5254   8
  -4  15  -2 176.258 16.4354   4
  -5  15  -2 96.6661 13.6988   4
  -5  15  -2 135.904 14.2578   8
  -6 -15  -2 30.9841 11.3335   4
  -6  15  -2 54.4906 12.9049   8
  -6  15  -2 54.1054 12.3827   4
  -7 -15  -2 16.8149 11.7946   4
  -7  15  -2 22.9829 10.3531   4
  -8  16   2 14.8555 9.77916   4
  -7  16   2 9.30439 12.0655   8
  -7  16   2 53.6439 12.0890   4
  -7  16   2 45.6971 16.3368   5
  -6  16   2 91.0762 12.0641   4
  -6  16   2 83.3238 18.1572   5
  -5 -16   2 18.4807 11.0194   6
  -5  16   2 24.6074 12.3941   5
  -5  16   2 15.5613 7.98729   4
  -5  16   2 31.4394 9.66528   8
  -5  16   2 29.1766 11.1161   3
  -4 -16   2 20.0853 14.8113   3
  -4 -16   2 -1.6703 11.2638   6
  -4  16   2 39.3779 12.0985   5
  -4  16   2 4.22777 16.3813   7
  -4  16   2 6.65721 6.04249   8
  -4  16   2 12.6180 7.25575   4
   3 -16  -2 64.0387 15.3254   1
  -3 -16   2 105.482 12.7515   3
  -3 -16   2 116.155 15.3980   6
  -3  16   2 117.746 9.77604   8
  -3  16   2 94.0031 10.7441   7
[truncated: 1,137,136 more chars]
